# Supplementary material for: The Dantu blood group prevents parasite growth in vivo: Evidence from a controlled human malaria infection study
Source: eLife. 2023 Jun 13;12:e83874. doi: 10.7554/eLife.83874 (PMC10264070; doi:10.7554/eLife.83874)
Supplement: Figure 2—source data 1. [file elife-83874-fig2-data1.txt]

SubjectID	Dantu	G6PD (+202)	ABO	⍺-Thalassaemia	ATP2B4	Day	qPCR_Parasitaemia	Phenotypes
1	AG	CC	O	Norm	AA	7	19.46742669	susceptible
1	AG	CC	O	Norm	AA	7.5	37.95862018	susceptible
1	AG	CC	O	Norm	AA	8	0.002500345	susceptible
1	AG	CC	O	Norm	AA	8.5	0.453506595	susceptible
1	AG	CC	O	Norm	AA	9	34.33055077	susceptible
1	AG	CC	O	Norm	AA	9.5	31.23611691	susceptible
1	AG	CC	O	Norm	AA	10	2.764048918	susceptible
1	AG	CC	O	Norm	AA	10.5	42.40618922	susceptible
1	AG	CC	O	Norm	AA	11	11.35336917	susceptible
1	AG	CC	O	Norm	AA	11.5	67.86680586	susceptible
1	AG	CC	O	Norm	AA	12	1.158948838	susceptible
1	AG	CC	O	Norm	AA	12.5	104.2376671	susceptible
2	AG	CC	non-O	Het	AG	7	0.002500345	chronic
2	AG	CC	non-O	Het	AG	7.5	0.002500345	chronic
2	AG	CC	non-O	Het	AG	8	0.002500345	chronic
2	AG	CC	non-O	Het	AG	8.5	0.002500345	chronic
2	AG	CC	non-O	Het	AG	9	0.002500345	chronic
2	AG	CC	non-O	Het	AG	9.5	0.002500345	chronic
2	AG	CC	non-O	Het	AG	10	0.002500345	chronic
2	AG	CC	non-O	Het	AG	10.5	0.002500345	chronic
2	AG	CC	non-O	Het	AG	11	0.002500345	chronic
2	AG	CC	non-O	Het	AG	11.5	0.002500345	chronic
2	AG	CC	non-O	Het	AG	12	0.002500345	chronic
2	AG	CC	non-O	Het	AG	12.5	0.002500345	chronic
2	AG	CC	non-O	Het	AG	13	0.002500345	chronic
2	AG	CC	non-O	Het	AG	13.5	0.002500345	chronic
2	AG	CC	non-O	Het	AG	14	0.002500345	chronic
2	AG	CC	non-O	Het	AG	14.5	0.002500345	chronic
2	AG	CC	non-O	Het	AG	15	0.002500345	chronic
2	AG	CC	non-O	Het	AG	16	0.002500345	chronic
2	AG	CC	non-O	Het	AG	17	0.002500345	chronic
2	AG	CC	non-O	Het	AG	18	0.002500345	chronic
2	AG	CC	non-O	Het	AG	19	0.050880815	chronic
2	AG	CC	non-O	Het	AG	20	0.002500345	chronic
2	AG	CC	non-O	Het	AG	21	0.002500345	chronic
3	GG	CC	O	Het	AG	7	2.757340279	chronic
3	GG	CC	O	Het	AG	7.5	1.348208086	chronic
3	GG	CC	O	Het	AG	8	1.823675089	chronic
3	GG	CC	O	Het	AG	8.5	0.002500345	chronic
3	GG	CC	O	Het	AG	9	0.186846912	chronic
3	GG	CC	O	Het	AG	9.5	0.002500345	chronic
3	GG	CC	O	Het	AG	10	0.002500345	chronic
3	GG	CC	O	Het	AG	10.5	0.002500345	chronic
3	GG	CC	O	Het	AG	11	0.002500345	chronic
3	GG	CC	O	Het	AG	11.5	0.002500345	chronic
3	GG	CC	O	Het	AG	12	0.002500345	chronic
3	GG	CC	O	Het	AG	12.5	0.002500345	chronic
3	GG	CC	O	Het	AG	13	0.002500345	chronic
3	GG	CC	O	Het	AG	13.5	0.002500345	chronic
3	GG	CC	O	Het	AG	14	0.002500345	chronic
3	GG	CC	O	Het	AG	14.5	0.002500345	chronic
3	GG	CC	O	Het	AG	15	0.002500345	chronic
3	GG	CC	O	Het	AG	16	0.002500345	chronic
3	GG	CC	O	Het	AG	17	0.002500345	chronic
3	GG	CC	O	Het	AG	18	0.002500345	chronic
3	GG	CC	O	Het	AG	19	0.002500345	chronic
3	GG	CC	O	Het	AG	20	0.002500345	chronic
3	GG	CC	O	Het	AG	21	0.002500345	chronic
4	AA	CC	O	Norm	AA	7	0.582969537	chronic
4	AA	CC	O	Norm	AA	7.5	0.636032334	chronic
4	AA	CC	O	Norm	AA	8	0.002500345	chronic
4	AA	CC	O	Norm	AA	8.5	0.002500345	chronic
4	AA	CC	O	Norm	AA	9	0.002500345	chronic
4	AA	CC	O	Norm	AA	9.5	0.002500345	chronic
4	AA	CC	O	Norm	AA	10	0.002500345	chronic
4	AA	CC	O	Norm	AA	10.5	0.002500345	chronic
4	AA	CC	O	Norm	AA	11	0.066957261	chronic
4	AA	CC	O	Norm	AA	11.5	0.015054743	chronic
4	AA	CC	O	Norm	AA	12	0.002500345	chronic
4	AA	CC	O	Norm	AA	12.5	0.002500345	chronic
4	AA	CC	O	Norm	AA	13	0.002500345	chronic
4	AA	CC	O	Norm	AA	13.5	0.002500345	chronic
4	AA	CC	O	Norm	AA	14	0.002500345	chronic
4	AA	CC	O	Norm	AA	14.5	0.018752786	chronic
4	AA	CC	O	Norm	AA	15	0.007586911	chronic
4	AA	CC	O	Norm	AA	16	0.002500345	chronic
4	AA	CC	O	Norm	AA	17	0.002500345	chronic
4	AA	CC	O	Norm	AA	18	0.373146512	chronic
4	AA	CC	O	Norm	AA	19	1.87533886	chronic
4	AA	CC	O	Norm	AA	20	3.059592116	chronic
4	AA	CC	O	Norm	AA	21	20.60456325	chronic
5	AA	CC	NA	Norm	GG	7	1.100785015	susceptible
5	AA	CC	NA	Norm	GG	7.5	8.814572978	susceptible
5	AA	CC	NA	Norm	GG	8	8.782360583	susceptible
5	AA	CC	NA	Norm	GG	8.5	0.501056407	susceptible
5	AA	CC	NA	Norm	GG	9	0.306147012	susceptible
5	AA	CC	NA	Norm	GG	9.5	0.002500345	susceptible
5	AA	CC	NA	Norm	GG	10	0.002500345	susceptible
5	AA	CC	NA	Norm	GG	10.5	0.002500345	susceptible
5	AA	CC	NA	Norm	GG	11	0.01192565	susceptible
5	AA	CC	NA	Norm	GG	11.5	0.137953688	susceptible
5	AA	CC	NA	Norm	GG	12	0.00496741	susceptible
5	AA	CC	NA	Norm	GG	12.5	0.525595486	susceptible
5	AA	CC	NA	Norm	GG	13	0.1071854	susceptible
5	AA	CC	NA	Norm	GG	13.5	0.187274883	susceptible
5	AA	CC	NA	Norm	GG	14	0.543507935	susceptible
5	AA	CC	NA	Norm	GG	14.5	2.305842109	susceptible
5	AA	CC	NA	Norm	GG	15	0.341953472	susceptible
5	AA	CC	NA	Norm	GG	16	18.27536639	susceptible
5	AA	CC	NA	Norm	GG	17	3.14347276	susceptible
5	AA	CC	NA	Norm	GG	18	65.27417223	susceptible
5	AA	CC	NA	Norm	GG	18.5	36.0281973	susceptible
6	AA	CC	O	Het	AA	7	0.002500345	PCR_negative
6	AA	CC	O	Het	AA	7.5	0.002500345	PCR_negative
6	AA	CC	O	Het	AA	8	0.002500345	PCR_negative
6	AA	CC	O	Het	AA	8.5	0.002500345	PCR_negative
6	AA	CC	O	Het	AA	9	0.002500345	PCR_negative
6	AA	CC	O	Het	AA	9.5	0.002500345	PCR_negative
6	AA	CC	O	Het	AA	10	0.002500345	PCR_negative
6	AA	CC	O	Het	AA	10.5	0.002500345	PCR_negative
6	AA	CC	O	Het	AA	11	0.002500345	PCR_negative
6	AA	CC	O	Het	AA	11.5	0.002500345	PCR_negative
6	AA	CC	O	Het	AA	12	0.002500345	PCR_negative
6	AA	CC	O	Het	AA	12.5	0.002500345	PCR_negative
6	AA	CC	O	Het	AA	13	0.002500345	PCR_negative
6	AA	CC	O	Het	AA	13.5	0.002500345	PCR_negative
6	AA	CC	O	Het	AA	14	0.002500345	PCR_negative
6	AA	CC	O	Het	AA	14.5	0.002500345	PCR_negative
6	AA	CC	O	Het	AA	15	0.002500345	PCR_negative
6	AA	CC	O	Het	AA	16	0.002500345	PCR_negative
6	AA	CC	O	Het	AA	17	0.002500345	PCR_negative
6	AA	CC	O	Het	AA	18	0.002500345	PCR_negative
6	AA	CC	O	Het	AA	19	0.002500345	PCR_negative
6	AA	CC	O	Het	AA	20	0.002500345	PCR_negative
6	AA	CC	O	Het	AA	21	0.002500345	PCR_negative
7	AA	CC	non-O	Norm	AG	7	0.002500345	chronic
7	AA	CC	non-O	Norm	AG	7.5	0.198019404	chronic
7	AA	CC	non-O	Norm	AG	8	1.377076971	chronic
7	AA	CC	non-O	Norm	AG	8.5	0.033102732	chronic
7	AA	CC	non-O	Norm	AG	9	0.002500345	chronic
7	AA	CC	non-O	Norm	AG	9.5	0.002500345	chronic
7	AA	CC	non-O	Norm	AG	10	0.002500345	chronic
7	AA	CC	non-O	Norm	AG	10.5	0.002500345	chronic
7	AA	CC	non-O	Norm	AG	11	0.002500345	chronic
7	AA	CC	non-O	Norm	AG	11.5	0.002500345	chronic
7	AA	CC	non-O	Norm	AG	12	0.002500345	chronic
7	AA	CC	non-O	Norm	AG	12.5	0.002500345	chronic
7	AA	CC	non-O	Norm	AG	13	0.002500345	chronic
7	AA	CC	non-O	Norm	AG	13.5	0.002500345	chronic
7	AA	CC	non-O	Norm	AG	14	0.002500345	chronic
7	AA	CC	non-O	Norm	AG	14.5	0.002500345	chronic
7	AA	CC	non-O	Norm	AG	15	0.002500345	chronic
7	AA	CC	non-O	Norm	AG	16	0.002500345	chronic
7	AA	CC	non-O	Norm	AG	17	0.002500345	chronic
7	AA	CC	non-O	Norm	AG	18	0.002500345	chronic
7	AA	CC	non-O	Norm	AG	19	0.057943523	chronic
7	AA	CC	non-O	Norm	AG	20	0.002500345	chronic
7	AA	CC	non-O	Norm	AG	21	0.002500345	chronic
8	AA	CC	O	Homo	GG	7	0.288037829	chronic
8	AA	CC	O	Homo	GG	7.5	0.341548601	chronic
8	AA	CC	O	Homo	GG	8	3.280069819	chronic
8	AA	CC	O	Homo	GG	8.5	0.138108385	chronic
8	AA	CC	O	Homo	GG	9	0.002500345	chronic
8	AA	CC	O	Homo	GG	9.5	0.002500345	chronic
8	AA	CC	O	Homo	GG	10	0.002500345	chronic
8	AA	CC	O	Homo	GG	10.5	0.002500345	chronic
8	AA	CC	O	Homo	GG	11	0.002500345	chronic
8	AA	CC	O	Homo	GG	11.5	0.002500345	chronic
8	AA	CC	O	Homo	GG	12	0.002500345	chronic
8	AA	CC	O	Homo	GG	12.5	0.002500345	chronic
8	AA	CC	O	Homo	GG	13	0.002500345	chronic
8	AA	CC	O	Homo	GG	13.5	0.002500345	chronic
8	AA	CC	O	Homo	GG	14	0.002500345	chronic
8	AA	CC	O	Homo	GG	14.5	0.002500345	chronic
8	AA	CC	O	Homo	GG	15	0.002500345	chronic
8	AA	CC	O	Homo	GG	16	0.002500345	chronic
8	AA	CC	O	Homo	GG	17	0.002500345	chronic
8	AA	CC	O	Homo	GG	18	0.002500345	chronic
8	AA	CC	O	Homo	GG	19	0.002500345	chronic
8	AA	CC	O	Homo	GG	20	0.002500345	chronic
8	AA	CC	O	Homo	GG	21	0.002500345	chronic
9	GG	TT	O	Het	GG	7	0.002500345	chronic
9	GG	TT	O	Het	GG	7.5	0.530694558	chronic
9	GG	TT	O	Het	GG	8	1.583883968	chronic
9	GG	TT	O	Het	GG	8.5	0.055122718	chronic
9	GG	TT	O	Het	GG	9	0.002500345	chronic
9	GG	TT	O	Het	GG	9.5	0.002500345	chronic
9	GG	TT	O	Het	GG	10	0.002500345	chronic
9	GG	TT	O	Het	GG	10.5	0.002500345	chronic
9	GG	TT	O	Het	GG	11	0.002500345	chronic
9	GG	TT	O	Het	GG	11.5	0.002500345	chronic
9	GG	TT	O	Het	GG	12	0.002500345	chronic
9	GG	TT	O	Het	GG	12.5	0.002500345	chronic
9	GG	TT	O	Het	GG	13	0.002500345	chronic
9	GG	TT	O	Het	GG	13.5	0.002500345	chronic
9	GG	TT	O	Het	GG	14	0.002500345	chronic
9	GG	TT	O	Het	GG	14.5	0.002500345	chronic
9	GG	TT	O	Het	GG	15	0.002500345	chronic
9	GG	TT	O	Het	GG	16	0.002500345	chronic
9	GG	TT	O	Het	GG	17	0.002500345	chronic
9	GG	TT	O	Het	GG	18	0.002500345	chronic
9	GG	TT	O	Het	GG	19	0.002500345	chronic
9	GG	TT	O	Het	GG	20	0.002500345	chronic
9	GG	TT	O	Het	GG	21	0.002500345	chronic
10	AA	TT	O	Het	GG	7	2.905329032	susceptible
10	AA	TT	O	Het	GG	7.5	3.792183725	susceptible
10	AA	TT	O	Het	GG	8	7.190254944	susceptible
10	AA	TT	O	Het	GG	8.5	0.1235232	susceptible
10	AA	TT	O	Het	GG	9	0.6736605	susceptible
10	AA	TT	O	Het	GG	9.5	0.002500345	susceptible
10	AA	TT	O	Het	GG	10	0.002500345	susceptible
10	AA	TT	O	Het	GG	10.5	0.021216454	susceptible
10	AA	TT	O	Het	GG	11	0.035562497	susceptible
10	AA	TT	O	Het	GG	11.5	0.020857421	susceptible
10	AA	TT	O	Het	GG	12	0.149815593	susceptible
10	AA	TT	O	Het	GG	12.5	0.618960325	susceptible
10	AA	TT	O	Het	GG	13	0.614505733	susceptible
10	AA	TT	O	Het	GG	13.5	0.124572508	susceptible
10	AA	TT	O	Het	GG	14	5.673736677	susceptible
10	AA	TT	O	Het	GG	14.5	2.957408955	susceptible
10	AA	TT	O	Het	GG	15	0.931095058	susceptible
10	AA	TT	O	Het	GG	16	5.418916611	susceptible
10	AA	TT	O	Het	GG	17	70.25836609	susceptible
10	AA	TT	O	Het	GG	17.5	214.2308803	susceptible
11	AA	TT	non-O	Het	GG	7	0.002500345	PCR_negative
11	AA	TT	non-O	Het	GG	7.5	0.002500345	PCR_negative
11	AA	TT	non-O	Het	GG	8	0.002500345	PCR_negative
11	AA	TT	non-O	Het	GG	8.5	0.002500345	PCR_negative
11	AA	TT	non-O	Het	GG	9	0.002500345	PCR_negative
11	AA	TT	non-O	Het	GG	9.5	0.002500345	PCR_negative
11	AA	TT	non-O	Het	GG	10	0.002500345	PCR_negative
11	AA	TT	non-O	Het	GG	10.5	0.002500345	PCR_negative
11	AA	TT	non-O	Het	GG	11	0.002500345	PCR_negative
11	AA	TT	non-O	Het	GG	11.5	0.002500345	PCR_negative
11	AA	TT	non-O	Het	GG	12	0.002500345	PCR_negative
11	AA	TT	non-O	Het	GG	12.5	0.002500345	PCR_negative
11	AA	TT	non-O	Het	GG	13	0.002500345	PCR_negative
11	AA	TT	non-O	Het	GG	13.5	0.002500345	PCR_negative
11	AA	TT	non-O	Het	GG	14	0.002500345	PCR_negative
11	AA	TT	non-O	Het	GG	14.5	0.002500345	PCR_negative
11	AA	TT	non-O	Het	GG	15	0.002500345	PCR_negative
11	AA	TT	non-O	Het	GG	16	0.002500345	PCR_negative
11	AA	TT	non-O	Het	GG	17	0.002500345	PCR_negative
11	AA	TT	non-O	Het	GG	18	0.002500345	PCR_negative
11	AA	TT	non-O	Het	GG	19	0.002500345	PCR_negative
11	AA	TT	non-O	Het	GG	20	0.002500345	PCR_negative
11	AA	TT	non-O	Het	GG	21	0.002500345	PCR_negative
12	AA	CC	O	Het	AG	7	0.002500345	chronic
12	AA	CC	O	Het	AG	7.5	2.451476763	chronic
12	AA	CC	O	Het	AG	8	0.492650826	chronic
12	AA	CC	O	Het	AG	8.5	1.398532873	chronic
12	AA	CC	O	Het	AG	9	0.222994585	chronic
12	AA	CC	O	Het	AG	9.5	0.002500345	chronic
12	AA	CC	O	Het	AG	10	0.002500345	chronic
12	AA	CC	O	Het	AG	10.5	0.002500345	chronic
12	AA	CC	O	Het	AG	11	0.002500345	chronic
12	AA	CC	O	Het	AG	11.5	0.002500345	chronic
12	AA	CC	O	Het	AG	12	0.002500345	chronic
12	AA	CC	O	Het	AG	12.5	0.002500345	chronic
12	AA	CC	O	Het	AG	13	0.002500345	chronic
12	AA	CC	O	Het	AG	13.5	0.002500345	chronic
12	AA	CC	O	Het	AG	14	0.002500345	chronic
12	AA	CC	O	Het	AG	14.5	0.002500345	chronic
12	AA	CC	O	Het	AG	15	0.002500345	chronic
12	AA	CC	O	Het	AG	16	0.002500345	chronic
12	AA	CC	O	Het	AG	17	0.002500345	chronic
12	AA	CC	O	Het	AG	18	0.002500345	chronic
12	AA	CC	O	Het	AG	19	0.002500345	chronic
12	AA	CC	O	Het	AG	20	0.002500345	chronic
12	AA	CC	O	Het	AG	21	0.002500345	chronic
13	AA	CC	O	Norm	AG	7	7.128558431	susceptible
13	AA	CC	O	Norm	AG	7.5	2.559017094	susceptible
13	AA	CC	O	Norm	AG	8	5.437516121	susceptible
13	AA	CC	O	Norm	AG	8.5	0.047144915	susceptible
13	AA	CC	O	Norm	AG	9	0.469078036	susceptible
13	AA	CC	O	Norm	AG	9.5	0.201945894	susceptible
13	AA	CC	O	Norm	AG	10	0.038012317	susceptible
13	AA	CC	O	Norm	AG	10.5	0.00272778	susceptible
13	AA	CC	O	Norm	AG	11	0.428979947	susceptible
13	AA	CC	O	Norm	AG	11.5	0.002500345	susceptible
13	AA	CC	O	Norm	AG	12	0.401150526	susceptible
13	AA	CC	O	Norm	AG	12.5	0.029230447	susceptible
13	AA	CC	O	Norm	AG	13	0.282375571	susceptible
13	AA	CC	O	Norm	AG	13.5	0.00298642	susceptible
13	AA	CC	O	Norm	AG	14	1.595299962	susceptible
13	AA	CC	O	Norm	AG	14.5	1.839948026	susceptible
13	AA	CC	O	Norm	AG	15	1.726258091	susceptible
13	AA	CC	O	Norm	AG	16	14.33350102	susceptible
13	AA	CC	O	Norm	AG	17	6.419783608	susceptible
13	AA	CC	O	Norm	AG	18	72.58330582	susceptible
13	AA	CC	O	Norm	AG	18.5	0.002500345	susceptible
14	GG	CC	non-O	Het	GG	7	0.002500345	PCR_negative
14	GG	CC	non-O	Het	GG	7.5	0.002500345	PCR_negative
14	GG	CC	non-O	Het	GG	8	0.002500345	PCR_negative
14	GG	CC	non-O	Het	GG	8.5	0.002500345	PCR_negative
14	GG	CC	non-O	Het	GG	9	0.002500345	PCR_negative
14	GG	CC	non-O	Het	GG	9.5	0.002500345	PCR_negative
14	GG	CC	non-O	Het	GG	10	0.002500345	PCR_negative
14	GG	CC	non-O	Het	GG	10.5	0.002500345	PCR_negative
14	GG	CC	non-O	Het	GG	11	0.002500345	PCR_negative
14	GG	CC	non-O	Het	GG	11.5	0.002500345	PCR_negative
14	GG	CC	non-O	Het	GG	12	0.002500345	PCR_negative
14	GG	CC	non-O	Het	GG	12.5	0.002500345	PCR_negative
14	GG	CC	non-O	Het	GG	13	0.002500345	PCR_negative
14	GG	CC	non-O	Het	GG	13.5	0.002500345	PCR_negative
14	GG	CC	non-O	Het	GG	14	0.002500345	PCR_negative
14	GG	CC	non-O	Het	GG	14.5	0.002500345	PCR_negative
14	GG	CC	non-O	Het	GG	15	0.002500345	PCR_negative
14	GG	CC	non-O	Het	GG	16	0.002500345	PCR_negative
14	GG	CC	non-O	Het	GG	17	0.002500345	PCR_negative
14	GG	CC	non-O	Het	GG	18	0.002500345	PCR_negative
14	GG	CC	non-O	Het	GG	19	0.002500345	PCR_negative
14	GG	CC	non-O	Het	GG	20	0.002500345	PCR_negative
14	GG	CC	non-O	Het	GG	21	0.002500345	PCR_negative
15	AA	CC	O	Het	AG	7	1.517723839	susceptible
15	AA	CC	O	Het	AG	7.5	1.756646836	susceptible
15	AA	CC	O	Het	AG	8	3.044523396	susceptible
15	AA	CC	O	Het	AG	8.5	0.002500345	susceptible
15	AA	CC	O	Het	AG	9	0.398781998	susceptible
15	AA	CC	O	Het	AG	9.5	0.024927231	susceptible
15	AA	CC	O	Het	AG	10	0.282217574	susceptible
15	AA	CC	O	Het	AG	10.5	0.160448902	susceptible
15	AA	CC	O	Het	AG	11	5.444785173	susceptible
15	AA	CC	O	Het	AG	11.5	1.347201134	susceptible
15	AA	CC	O	Het	AG	12	0.002500345	susceptible
15	AA	CC	O	Het	AG	12.5	53.13394673	susceptible
15	AA	CC	O	Het	AG	13	0.002500345	susceptible
15	AA	CC	O	Het	AG	13.5	5.154080172	susceptible
16	AA	TT	O	Norm	AG	7	1.609593832	susceptible
16	AA	TT	O	Norm	AG	7.5	1.477170863	susceptible
16	AA	TT	O	Norm	AG	8	0.459046721	susceptible
16	AA	TT	O	Norm	AG	8.5	0.002500345	susceptible
16	AA	TT	O	Norm	AG	9	0.115513103	susceptible
16	AA	TT	O	Norm	AG	9.5	0.002500345	susceptible
16	AA	TT	O	Norm	AG	10	0.225462683	susceptible
16	AA	TT	O	Norm	AG	10.5	0.002500345	susceptible
16	AA	TT	O	Norm	AG	11	0.119090993	susceptible
16	AA	TT	O	Norm	AG	11.5	0.064472704	susceptible
16	AA	TT	O	Norm	AG	12	0.002500345	susceptible
16	AA	TT	O	Norm	AG	12.5	0.54756185	susceptible
16	AA	TT	O	Norm	AG	13	0.002500345	susceptible
16	AA	TT	O	Norm	AG	13.5	0.383024191	susceptible
16	AA	TT	O	Norm	AG	14	1.569325111	susceptible
16	AA	TT	O	Norm	AG	14.5	4.810955137	susceptible
16	AA	TT	O	Norm	AG	15	8.580819784	susceptible
16	AA	TT	O	Norm	AG	16	73.36026182	susceptible
16	AA	TT	O	Norm	AG	16.5	15.21727213	susceptible
17	AA	CC	non-O	Norm	GG	7	6.097446867	febrile
17	AA	CC	non-O	Norm	GG	7.5	3.040432103	febrile
17	AA	CC	non-O	Norm	GG	8	2.10777981	febrile
17	AA	CC	non-O	Norm	GG	8.5	0.002500345	febrile
17	AA	CC	non-O	Norm	GG	9	0.831983809	febrile
17	AA	CC	non-O	Norm	GG	9.5	0.002500345	febrile
17	AA	CC	non-O	Norm	GG	10	0.591921105	febrile
17	AA	CC	non-O	Norm	GG	10.5	0.739974984	febrile
17	AA	CC	non-O	Norm	GG	11	4.975568051	febrile
17	AA	CC	non-O	Norm	GG	11.5	1.240332959	febrile
17	AA	CC	non-O	Norm	GG	12	0.002500345	febrile
17	AA	CC	non-O	Norm	GG	12.5	84.71455066	febrile
17	AA	CC	non-O	Norm	GG	13	0.002500345	febrile
17	AA	CC	non-O	Norm	GG	13.5	63.79469073	febrile
18	AA	CT	O	Het	AA	7	3.256651218	febrile
18	AA	CT	O	Het	AA	7.5	0.943102357	febrile
18	AA	CT	O	Het	AA	8	3.982192163	febrile
18	AA	CT	O	Het	AA	8.5	0.111430705	febrile
18	AA	CT	O	Het	AA	9	8.303557499	febrile
18	AA	CT	O	Het	AA	9.5	1.540693906	febrile
18	AA	CT	O	Het	AA	10	0.461167393	febrile
18	AA	CT	O	Het	AA	10.5	3.254647673	febrile
18	AA	CT	O	Het	AA	11	131.1404223	febrile
18	AA	CT	O	Het	AA	11.5	17.60633204	febrile
19	AA	CC	non-O	Het	GG	7	0.35266841	febrile
19	AA	CC	non-O	Het	GG	7.5	0.995388536	febrile
19	AA	CC	non-O	Het	GG	8	0.098920374	febrile
19	AA	CC	non-O	Het	GG	8.5	0.081512596	febrile
19	AA	CC	non-O	Het	GG	9	2.572198183	febrile
19	AA	CC	non-O	Het	GG	9.5	0.513020107	febrile
19	AA	CC	non-O	Het	GG	10	0.150040209	febrile
19	AA	CC	non-O	Het	GG	10.5	0.797092219	febrile
19	AA	CC	non-O	Het	GG	11	0.002500345	febrile
19	AA	CC	non-O	Het	GG	11.5	1.858822308	febrile
19	AA	CC	non-O	Het	GG	12	22.95324727	febrile
19	AA	CC	non-O	Het	GG	12.5	35.24547801	febrile
19	AA	CC	non-O	Het	GG	13	48.94525743	febrile
19	AA	CC	non-O	Het	GG	13.5	24.84181509	febrile
19	AA	CC	non-O	Het	GG	14	857.5858507	febrile
19	AA	CC	non-O	Het	GG	14.5	1097.605517	febrile
20	AA	TT	non-O	Het	AA	7	1.071548941	chronic
20	AA	TT	non-O	Het	AA	7.5	1.41104086	chronic
20	AA	TT	non-O	Het	AA	8	0.002500345	chronic
20	AA	TT	non-O	Het	AA	8.5	0.002500345	chronic
20	AA	TT	non-O	Het	AA	9	0.002500345	chronic
20	AA	TT	non-O	Het	AA	9.5	0.002500345	chronic
20	AA	TT	non-O	Het	AA	10	0.002500345	chronic
20	AA	TT	non-O	Het	AA	10.5	0.002500345	chronic
20	AA	TT	non-O	Het	AA	11	0.002500345	chronic
20	AA	TT	non-O	Het	AA	11.5	0.002500345	chronic
20	AA	TT	non-O	Het	AA	12	0.002500345	chronic
20	AA	TT	non-O	Het	AA	12.5	0.037172001	chronic
20	AA	TT	non-O	Het	AA	13	0.002500345	chronic
20	AA	TT	non-O	Het	AA	13.5	0.002500345	chronic
20	AA	TT	non-O	Het	AA	14	0.002500345	chronic
20	AA	TT	non-O	Het	AA	14.5	0.002500345	chronic
20	AA	TT	non-O	Het	AA	15	0.002500345	chronic
20	AA	TT	non-O	Het	AA	16	0.002500345	chronic
20	AA	TT	non-O	Het	AA	17	0.002500345	chronic
20	AA	TT	non-O	Het	AA	18	0.03217249	chronic
20	AA	TT	non-O	Het	AA	19	0.015492471	chronic
20	AA	TT	non-O	Het	AA	20	0.002500345	chronic
20	AA	TT	non-O	Het	AA	21	0.083726697	chronic
21	AA	CC	O	Norm	GG	7	0.002500345	chronic
21	AA	CC	O	Norm	GG	7.5	0.002500345	chronic
21	AA	CC	O	Norm	GG	8	0.002500345	chronic
21	AA	CC	O	Norm	GG	8.5	0.002500345	chronic
21	AA	CC	O	Norm	GG	9	0.002500345	chronic
21	AA	CC	O	Norm	GG	9.5	0.002500345	chronic
21	AA	CC	O	Norm	GG	10	0.002500345	chronic
21	AA	CC	O	Norm	GG	10.5	0.002500345	chronic
21	AA	CC	O	Norm	GG	11	0.002500345	chronic
21	AA	CC	O	Norm	GG	11.5	0.002500345	chronic
21	AA	CC	O	Norm	GG	12	0.002500345	chronic
21	AA	CC	O	Norm	GG	12.5	0.030126957	chronic
21	AA	CC	O	Norm	GG	13	0.002500345	chronic
21	AA	CC	O	Norm	GG	13.5	0.002500345	chronic
21	AA	CC	O	Norm	GG	14	0.002500345	chronic
21	AA	CC	O	Norm	GG	14.5	0.021671382	chronic
21	AA	CC	O	Norm	GG	15	0.002500345	chronic
21	AA	CC	O	Norm	GG	16	0.220369693	chronic
21	AA	CC	O	Norm	GG	17	0.060646924	chronic
21	AA	CC	O	Norm	GG	18	0.728196721	chronic
21	AA	CC	O	Norm	GG	19	2.895780551	chronic
21	AA	CC	O	Norm	GG	20	1.046895138	chronic
21	AA	CC	O	Norm	GG	21	10.9453194	chronic
22	AG	TT	O	Het	GG	7	0.451778713	chronic
22	AG	TT	O	Het	GG	7.5	0.299921684	chronic
22	AG	TT	O	Het	GG	8	0.002500345	chronic
22	AG	TT	O	Het	GG	8.5	0.002500345	chronic
22	AG	TT	O	Het	GG	9	0.002500345	chronic
22	AG	TT	O	Het	GG	9.5	0.002500345	chronic
22	AG	TT	O	Het	GG	10	0.002500345	chronic
22	AG	TT	O	Het	GG	10.5	0.002500345	chronic
22	AG	TT	O	Het	GG	11	0.002500345	chronic
22	AG	TT	O	Het	GG	11.5	0.002500345	chronic
22	AG	TT	O	Het	GG	12	0.002500345	chronic
22	AG	TT	O	Het	GG	12.5	0.002500345	chronic
22	AG	TT	O	Het	GG	13	0.002500345	chronic
22	AG	TT	O	Het	GG	13.5	0.002500345	chronic
22	AG	TT	O	Het	GG	14	0.002500345	chronic
22	AG	TT	O	Het	GG	14.5	0.002500345	chronic
22	AG	TT	O	Het	GG	15	0.002500345	chronic
22	AG	TT	O	Het	GG	16	0.002500345	chronic
22	AG	TT	O	Het	GG	17	0.002500345	chronic
22	AG	TT	O	Het	GG	18	0.002500345	chronic
22	AG	TT	O	Het	GG	19	0.002500345	chronic
22	AG	TT	O	Het	GG	20	0.002500345	chronic
22	AG	TT	O	Het	GG	21	0.002500345	chronic
23	AA	CC	non-O	Norm	GG	7	0.002500345	chronic
23	AA	CC	non-O	Norm	GG	7.5	0.002500345	chronic
23	AA	CC	non-O	Norm	GG	8	0.002500345	chronic
23	AA	CC	non-O	Norm	GG	8.5	0.002500345	chronic
23	AA	CC	non-O	Norm	GG	9	3.040109142	chronic
23	AA	CC	non-O	Norm	GG	9.5	0.002500345	chronic
23	AA	CC	non-O	Norm	GG	10	0.002500345	chronic
23	AA	CC	non-O	Norm	GG	10.5	0.002500345	chronic
23	AA	CC	non-O	Norm	GG	11	0.002500345	chronic
23	AA	CC	non-O	Norm	GG	11.5	0.002500345	chronic
23	AA	CC	non-O	Norm	GG	12	0.002500345	chronic
23	AA	CC	non-O	Norm	GG	12.5	0.002500345	chronic
23	AA	CC	non-O	Norm	GG	13	0.002500345	chronic
23	AA	CC	non-O	Norm	GG	13.5	0.002500345	chronic
23	AA	CC	non-O	Norm	GG	14	0.002500345	chronic
23	AA	CC	non-O	Norm	GG	14.5	0.002500345	chronic
23	AA	CC	non-O	Norm	GG	15	0.002500345	chronic
23	AA	CC	non-O	Norm	GG	16	0.002500345	chronic
23	AA	CC	non-O	Norm	GG	17	0.002500345	chronic
23	AA	CC	non-O	Norm	GG	18	0.002500345	chronic
23	AA	CC	non-O	Norm	GG	19	0.002500345	chronic
23	AA	CC	non-O	Norm	GG	20	0.002500345	chronic
23	AA	CC	non-O	Norm	GG	21	0.002500345	chronic
24	AA	TT	O	Het	GG	7	0.151990109	chronic
24	AA	TT	O	Het	GG	7.5	0.189191181	chronic
24	AA	TT	O	Het	GG	8	0.002500345	chronic
24	AA	TT	O	Het	GG	8.5	0.036404781	chronic
24	AA	TT	O	Het	GG	9	0.002500345	chronic
24	AA	TT	O	Het	GG	9.5	0.002500345	chronic
24	AA	TT	O	Het	GG	10	0.002500345	chronic
24	AA	TT	O	Het	GG	10.5	0.002500345	chronic
24	AA	TT	O	Het	GG	11	0.002500345	chronic
24	AA	TT	O	Het	GG	11.5	0.002500345	chronic
24	AA	TT	O	Het	GG	12	0.002500345	chronic
24	AA	TT	O	Het	GG	12.5	0.002500345	chronic
24	AA	TT	O	Het	GG	13	0.002500345	chronic
24	AA	TT	O	Het	GG	13.5	0.002500345	chronic
24	AA	TT	O	Het	GG	14	0.002500345	chronic
24	AA	TT	O	Het	GG	14.5	0.002500345	chronic
24	AA	TT	O	Het	GG	15	0.002500345	chronic
24	AA	TT	O	Het	GG	16	0.002500345	chronic
24	AA	TT	O	Het	GG	17	0.002500345	chronic
24	AA	TT	O	Het	GG	18	0.002500345	chronic
24	AA	TT	O	Het	GG	19	0.002500345	chronic
24	AA	TT	O	Het	GG	20	0.002500345	chronic
24	AA	TT	O	Het	GG	21	0.002500345	chronic
25	AA	CC	O	Het	GG	7	1.310474039	chronic
25	AA	CC	O	Het	GG	7.5	1.28152385	chronic
25	AA	CC	O	Het	GG	8	2.107119194	chronic
25	AA	CC	O	Het	GG	8.5	0.060393324	chronic
25	AA	CC	O	Het	GG	9	0.002500345	chronic
25	AA	CC	O	Het	GG	9.5	0.002500345	chronic
25	AA	CC	O	Het	GG	10	0.002500345	chronic
25	AA	CC	O	Het	GG	10.5	0.002500345	chronic
25	AA	CC	O	Het	GG	11	0.002500345	chronic
25	AA	CC	O	Het	GG	11.5	0.002500345	chronic
25	AA	CC	O	Het	GG	12	0.002500345	chronic
25	AA	CC	O	Het	GG	12.5	0.002500345	chronic
25	AA	CC	O	Het	GG	13	0.002500345	chronic
25	AA	CC	O	Het	GG	13.5	0.002500345	chronic
25	AA	CC	O	Het	GG	14	0.002500345	chronic
25	AA	CC	O	Het	GG	14.5	0.002500345	chronic
25	AA	CC	O	Het	GG	15	0.002500345	chronic
25	AA	CC	O	Het	GG	16	0.002500345	chronic
25	AA	CC	O	Het	GG	17	0.002500345	chronic
25	AA	CC	O	Het	GG	18	0.002500345	chronic
25	AA	CC	O	Het	GG	19	0.002500345	chronic
25	AA	CC	O	Het	GG	20	0.002500345	chronic
25	AA	CC	O	Het	GG	21	0.002500345	chronic
26	AA	CC	non-O	Het	AG	7	1.429649865	febrile
26	AA	CC	non-O	Het	AG	7.5	1.813892064	febrile
26	AA	CC	non-O	Het	AG	8	0.777990374	febrile
26	AA	CC	non-O	Het	AG	8.5	0.065277075	febrile
26	AA	CC	non-O	Het	AG	9	0.002500345	febrile
26	AA	CC	non-O	Het	AG	9.5	0.002500345	febrile
26	AA	CC	non-O	Het	AG	10	0.002500345	febrile
26	AA	CC	non-O	Het	AG	10.5	0.002500345	febrile
26	AA	CC	non-O	Het	AG	11	0.002500345	febrile
26	AA	CC	non-O	Het	AG	11.5	0.002500345	febrile
26	AA	CC	non-O	Het	AG	12	0.05549188	febrile
26	AA	CC	non-O	Het	AG	12.5	0.022814968	febrile
26	AA	CC	non-O	Het	AG	13	0.295366011	febrile
26	AA	CC	non-O	Het	AG	13.5	0.030251588	febrile
26	AA	CC	non-O	Het	AG	14	0.271328791	febrile
26	AA	CC	non-O	Het	AG	14.5	0.335927897	febrile
26	AA	CC	non-O	Het	AG	15	0.24731161	febrile
26	AA	CC	non-O	Het	AG	16	6.251816217	febrile
26	AA	CC	non-O	Het	AG	17	2.899334967	febrile
26	AA	CC	non-O	Het	AG	18	14.1288375	febrile
26	AA	CC	non-O	Het	AG	19	65.36913007	febrile
26	AA	CC	non-O	Het	AG	19.5	77.76885795	febrile
27	AA	CT	non-O	Norm	GG	7	0.269802599	susceptible
27	AA	CT	non-O	Norm	GG	7.5	2.013146806	susceptible
27	AA	CT	non-O	Norm	GG	8	1.563306855	susceptible
27	AA	CT	non-O	Norm	GG	8.5	0.25603141	susceptible
27	AA	CT	non-O	Norm	GG	9	1.027653113	susceptible
27	AA	CT	non-O	Norm	GG	9.5	0.093883909	susceptible
27	AA	CT	non-O	Norm	GG	10	0.040477827	susceptible
27	AA	CT	non-O	Norm	GG	10.5	0.570774472	susceptible
27	AA	CT	non-O	Norm	GG	11	1.583174165	susceptible
27	AA	CT	non-O	Norm	GG	11.5	0.573069063	susceptible
27	AA	CT	non-O	Norm	GG	12	0.78429103	susceptible
27	AA	CT	non-O	Norm	GG	12.5	8.90776318	susceptible
27	AA	CT	non-O	Norm	GG	13	7.276257806	susceptible
27	AA	CT	non-O	Norm	GG	13.5	2.027839315	susceptible
27	AA	CT	non-O	Norm	GG	14	67.2480774	susceptible
27	AA	CT	non-O	Norm	GG	14.5	94.32685673	susceptible
28	AA	CC	O	Homo	AG	7	0.002500345	PCR_negative
28	AA	CC	O	Homo	AG	7.5	0.002500345	PCR_negative
28	AA	CC	O	Homo	AG	8	0.002500345	PCR_negative
28	AA	CC	O	Homo	AG	8.5	0.002500345	PCR_negative
28	AA	CC	O	Homo	AG	9	0.002500345	PCR_negative
28	AA	CC	O	Homo	AG	9.5	0.002500345	PCR_negative
28	AA	CC	O	Homo	AG	10	0.002500345	PCR_negative
28	AA	CC	O	Homo	AG	10.5	0.002500345	PCR_negative
28	AA	CC	O	Homo	AG	11	0.002500345	PCR_negative
28	AA	CC	O	Homo	AG	11.5	0.002500345	PCR_negative
28	AA	CC	O	Homo	AG	12	0.002500345	PCR_negative
28	AA	CC	O	Homo	AG	12.5	0.002500345	PCR_negative
28	AA	CC	O	Homo	AG	13	0.002500345	PCR_negative
28	AA	CC	O	Homo	AG	13.5	0.002500345	PCR_negative
28	AA	CC	O	Homo	AG	14	0.002500345	PCR_negative
28	AA	CC	O	Homo	AG	14.5	0.002500345	PCR_negative
28	AA	CC	O	Homo	AG	15	0.002500345	PCR_negative
28	AA	CC	O	Homo	AG	16	0.002500345	PCR_negative
28	AA	CC	O	Homo	AG	17	0.002500345	PCR_negative
28	AA	CC	O	Homo	AG	18	0.002500345	PCR_negative
28	AA	CC	O	Homo	AG	19	0.002500345	PCR_negative
28	AA	CC	O	Homo	AG	20	0.002500345	PCR_negative
28	AA	CC	O	Homo	AG	21	0.002500345	PCR_negative
29	AA	CC	non-O	Het	AA	7	1.863316201	chronic
29	AA	CC	non-O	Het	AA	7.5	4.550867255	chronic
29	AA	CC	non-O	Het	AA	8	1.363291847	chronic
29	AA	CC	non-O	Het	AA	8.5	0.002500345	chronic
29	AA	CC	non-O	Het	AA	9	0.664670471	chronic
29	AA	CC	non-O	Het	AA	9.5	0.002500345	chronic
29	AA	CC	non-O	Het	AA	10	0.025046819	chronic
29	AA	CC	non-O	Het	AA	10.5	0.002500345	chronic
29	AA	CC	non-O	Het	AA	11	0.002500345	chronic
29	AA	CC	non-O	Het	AA	11.5	0.073787127	chronic
29	AA	CC	non-O	Het	AA	12	0.002500345	chronic
29	AA	CC	non-O	Het	AA	12.5	0.002500345	chronic
29	AA	CC	non-O	Het	AA	13	0.002500345	chronic
29	AA	CC	non-O	Het	AA	13.5	0.002500345	chronic
29	AA	CC	non-O	Het	AA	14	0.002500345	chronic
29	AA	CC	non-O	Het	AA	14.5	0.002500345	chronic
29	AA	CC	non-O	Het	AA	15	0.002500345	chronic
29	AA	CC	non-O	Het	AA	16	0.075320706	chronic
29	AA	CC	non-O	Het	AA	17	0.002500345	chronic
29	AA	CC	non-O	Het	AA	18	0.002500345	chronic
29	AA	CC	non-O	Het	AA	19	0.023141922	chronic
29	AA	CC	non-O	Het	AA	20	0.002500345	chronic
29	AA	CC	non-O	Het	AA	21	0.079017528	chronic
30	AA	CC	O	Het	GG	7	0.889646671	febrile
30	AA	CC	O	Het	GG	7.5	1.48996208	febrile
30	AA	CC	O	Het	GG	8	1.878486172	febrile
30	AA	CC	O	Het	GG	8.5	0.146441389	febrile
30	AA	CC	O	Het	GG	9	0.3813042	febrile
30	AA	CC	O	Het	GG	9.5	0.257294705	febrile
30	AA	CC	O	Het	GG	10	1.060456035	febrile
30	AA	CC	O	Het	GG	10.5	4.568376677	febrile
30	AA	CC	O	Het	GG	11	0.002500345	febrile
30	AA	CC	O	Het	GG	11.5	2.537615044	febrile
30	AA	CC	O	Het	GG	12	0.002500345	febrile
30	AA	CC	O	Het	GG	12.5	130.9551704	febrile
30	AA	CC	O	Het	GG	13	9.010378352	febrile
30	AA	CC	O	Het	GG	13.5	217.7118368	febrile
31	AA	CC	non-O	Norm	AA	7	0.002500345	susceptible
31	AA	CC	non-O	Norm	AA	7.5	1.477756881	susceptible
31	AA	CC	non-O	Norm	AA	8	2.205857153	susceptible
31	AA	CC	non-O	Norm	AA	8.5	0.224429992	susceptible
31	AA	CC	non-O	Norm	AA	9	0.356780415	susceptible
31	AA	CC	non-O	Norm	AA	9.5	1.029993937	susceptible
31	AA	CC	non-O	Norm	AA	10	0.54671729	susceptible
31	AA	CC	non-O	Norm	AA	10.5	1.317991907	susceptible
31	AA	CC	non-O	Norm	AA	11	6.609661583	susceptible
31	AA	CC	non-O	Norm	AA	11.5	9.939273165	susceptible
31	AA	CC	non-O	Norm	AA	12	0.068260432	susceptible
31	AA	CC	non-O	Norm	AA	12.5	167.483245	susceptible
31	AA	CC	non-O	Norm	AA	13	267.4847475	susceptible
31	AA	CC	non-O	Norm	AA	13.5	82.92216916	susceptible
32	AG	CC	O	Norm	GG	7	0.1272494	susceptible
32	AG	CC	O	Norm	GG	7.5	1.665212874	susceptible
32	AG	CC	O	Norm	GG	8	0.137337498	susceptible
32	AG	CC	O	Norm	GG	8.5	0.002500345	susceptible
32	AG	CC	O	Norm	GG	9	0.002500345	susceptible
32	AG	CC	O	Norm	GG	9.5	0.108475189	susceptible
32	AG	CC	O	Norm	GG	10	0.040144673	susceptible
32	AG	CC	O	Norm	GG	10.5	0.065287414	susceptible
32	AG	CC	O	Norm	GG	11	0.599726044	susceptible
32	AG	CC	O	Norm	GG	11.5	0.241468499	susceptible
32	AG	CC	O	Norm	GG	12	2.725231915	susceptible
32	AG	CC	O	Norm	GG	12.5	7.019889647	susceptible
32	AG	CC	O	Norm	GG	13	3.881582383	susceptible
32	AG	CC	O	Norm	GG	13.5	1.945362905	susceptible
32	AG	CC	O	Norm	GG	14	138.1897242	susceptible
32	AG	CC	O	Norm	GG	14.5	65.27388556	susceptible
33	AA	CC	O	Het	AG	7	1.706442993	febrile
33	AA	CC	O	Het	AG	7.5	0.406020188	febrile
33	AA	CC	O	Het	AG	8	0.002500345	febrile
33	AA	CC	O	Het	AG	8.5	0.002500345	febrile
33	AA	CC	O	Het	AG	9	0.137014206	febrile
33	AA	CC	O	Het	AG	9.5	0.002500345	febrile
33	AA	CC	O	Het	AG	10	0.002500345	febrile
33	AA	CC	O	Het	AG	10.5	0.046935237	febrile
33	AA	CC	O	Het	AG	11	0.130307488	febrile
33	AA	CC	O	Het	AG	11.5	0.002500345	febrile
33	AA	CC	O	Het	AG	12	0.385380518	febrile
33	AA	CC	O	Het	AG	12.5	0.512347435	febrile
33	AA	CC	O	Het	AG	13	0.265798302	febrile
33	AA	CC	O	Het	AG	13.5	0.031601344	febrile
33	AA	CC	O	Het	AG	14	18.35158349	febrile
33	AA	CC	O	Het	AG	14.5	11.73043835	febrile
33	AA	CC	O	Het	AG	15	0.002500345	febrile
33	AA	CC	O	Het	AG	16	210.083982	febrile
33	AA	CC	O	Het	AG	16.5	1.896440929	febrile
34	AA	CC	non-O	Het	GG	7	0.002500345	susceptible
34	AA	CC	non-O	Het	GG	7.5	0.213063693	susceptible
34	AA	CC	non-O	Het	GG	8	0.568172153	susceptible
34	AA	CC	non-O	Het	GG	8.5	0.002500345	susceptible
34	AA	CC	non-O	Het	GG	9	0.002500345	susceptible
34	AA	CC	non-O	Het	GG	9.5	0.002500345	susceptible
34	AA	CC	non-O	Het	GG	10	0.002500345	susceptible
34	AA	CC	non-O	Het	GG	10.5	0.010548981	susceptible
34	AA	CC	non-O	Het	GG	11	0.010040531	susceptible
34	AA	CC	non-O	Het	GG	11.5	0.059395432	susceptible
34	AA	CC	non-O	Het	GG	12	0.264131588	susceptible
34	AA	CC	non-O	Het	GG	12.5	0.48434238	susceptible
34	AA	CC	non-O	Het	GG	13	0.139283598	susceptible
34	AA	CC	non-O	Het	GG	13.5	0.136152803	susceptible
34	AA	CC	non-O	Het	GG	14	4.643047445	susceptible
34	AA	CC	non-O	Het	GG	14.5	3.651341351	susceptible
34	AA	CC	non-O	Het	GG	15	0.002500345	susceptible
34	AA	CC	non-O	Het	GG	16	6.485586456	susceptible
34	AA	CC	non-O	Het	GG	17	480.4226328	susceptible
34	AA	CC	non-O	Het	GG	17.5	84.28601106	susceptible
35	AA	CC	O	Het	GG	7	0.002500345	susceptible
35	AA	CC	O	Het	GG	7.5	0.724839364	susceptible
35	AA	CC	O	Het	GG	8	0.002500345	susceptible
35	AA	CC	O	Het	GG	8.5	0.012859987	susceptible
35	AA	CC	O	Het	GG	9	0.238842004	susceptible
35	AA	CC	O	Het	GG	9.5	0.072270924	susceptible
35	AA	CC	O	Het	GG	10	0.034090991	susceptible
35	AA	CC	O	Het	GG	10.5	1.175479948	susceptible
35	AA	CC	O	Het	GG	11	0.914590157	susceptible
35	AA	CC	O	Het	GG	11.5	1.176812954	susceptible
35	AA	CC	O	Het	GG	12	14.91550992	susceptible
35	AA	CC	O	Het	GG	12.5	71.82171475	susceptible
35	AA	CC	O	Het	GG	13	33.50832224	susceptible
35	AA	CC	O	Het	GG	13.5	27.89470876	susceptible
36	AA	CC	O	Het	AG	7	0.002500345	febrile
36	AA	CC	O	Het	AG	7.5	8.209142965	febrile
36	AA	CC	O	Het	AG	8	2.188465111	febrile
36	AA	CC	O	Het	AG	8.5	0.635302816	febrile
36	AA	CC	O	Het	AG	9	10.3763501	febrile
36	AA	CC	O	Het	AG	9.5	0.968725141	febrile
36	AA	CC	O	Het	AG	10	1.080766953	febrile
36	AA	CC	O	Het	AG	10.5	21.35405759	febrile
36	AA	CC	O	Het	AG	11	1.240166146	febrile
36	AA	CC	O	Het	AG	11.5	20.33710126	febrile
36	AA	CC	O	Het	AG	12	0.250964577	febrile
36	AA	CC	O	Het	AG	12.5	1161.687258	febrile
36	AA	CC	O	Het	AG	13	488.6390925	febrile
36	AA	CC	O	Het	AG	13.5	2751.965	febrile
37	AA	CC	O	Homo	GG	7	0.002500345	chronic
37	AA	CC	O	Homo	GG	7.5	0.002500345	chronic
37	AA	CC	O	Homo	GG	8	0.002500345	chronic
37	AA	CC	O	Homo	GG	8.5	0.002500345	chronic
37	AA	CC	O	Homo	GG	9	0.002500345	chronic
37	AA	CC	O	Homo	GG	9.5	0.002500345	chronic
37	AA	CC	O	Homo	GG	10	0.002500345	chronic
37	AA	CC	O	Homo	GG	10.5	1.498387211	chronic
37	AA	CC	O	Homo	GG	11	0.002500345	chronic
37	AA	CC	O	Homo	GG	11.5	0.002500345	chronic
37	AA	CC	O	Homo	GG	12	0.002500345	chronic
37	AA	CC	O	Homo	GG	12.5	0.002500345	chronic
37	AA	CC	O	Homo	GG	13	0.002500345	chronic
37	AA	CC	O	Homo	GG	13.5	0.002500345	chronic
37	AA	CC	O	Homo	GG	14	0.002500345	chronic
37	AA	CC	O	Homo	GG	14.5	0.002500345	chronic
37	AA	CC	O	Homo	GG	15	0.002500345	chronic
37	AA	CC	O	Homo	GG	16	0.002500345	chronic
37	AA	CC	O	Homo	GG	17	0.002500345	chronic
37	AA	CC	O	Homo	GG	18	0.002500345	chronic
37	AA	CC	O	Homo	GG	19	0.002500345	chronic
37	AA	CC	O	Homo	GG	20	0.002500345	chronic
37	AA	CC	O	Homo	GG	21	0.002500345	chronic
38	AA	CC	O	Norm	AG	7	0.002500345	chronic
38	AA	CC	O	Norm	AG	7.5	0.002500345	chronic
38	AA	CC	O	Norm	AG	8	0.002500345	chronic
38	AA	CC	O	Norm	AG	8.5	0.136182106	chronic
38	AA	CC	O	Norm	AG	9	0.002500345	chronic
38	AA	CC	O	Norm	AG	9.5	0.002500345	chronic
38	AA	CC	O	Norm	AG	10	0.002500345	chronic
38	AA	CC	O	Norm	AG	10.5	0.002500345	chronic
38	AA	CC	O	Norm	AG	11	0.002500345	chronic
38	AA	CC	O	Norm	AG	11.5	0.002500345	chronic
38	AA	CC	O	Norm	AG	12	0.002500345	chronic
38	AA	CC	O	Norm	AG	12.5	0.002500345	chronic
38	AA	CC	O	Norm	AG	13	0.002500345	chronic
38	AA	CC	O	Norm	AG	13.5	0.002500345	chronic
38	AA	CC	O	Norm	AG	14	0.002500345	chronic
38	AA	CC	O	Norm	AG	14.5	0.002500345	chronic
38	AA	CC	O	Norm	AG	15	0.002500345	chronic
38	AA	CC	O	Norm	AG	16	0.002500345	chronic
38	AA	CC	O	Norm	AG	17	0.002500345	chronic
38	AA	CC	O	Norm	AG	18	0.002500345	chronic
38	AA	CC	O	Norm	AG	19	0.002500345	chronic
38	AA	CC	O	Norm	AG	20	0.002500345	chronic
38	AA	CC	O	Norm	AG	21	0.002500345	chronic
39	AG	CC	O	Norm	AG	7	0.002500345	PCR_negative
39	AG	CC	O	Norm	AG	7.5	0.002500345	PCR_negative
39	AG	CC	O	Norm	AG	8	0.002500345	PCR_negative
39	AG	CC	O	Norm	AG	8.5	0.002500345	PCR_negative
39	AG	CC	O	Norm	AG	9	0.002500345	PCR_negative
39	AG	CC	O	Norm	AG	9.5	0.002500345	PCR_negative
39	AG	CC	O	Norm	AG	10	0.002500345	PCR_negative
39	AG	CC	O	Norm	AG	10.5	0.002500345	PCR_negative
39	AG	CC	O	Norm	AG	11	0.002500345	PCR_negative
39	AG	CC	O	Norm	AG	11.5	0.002500345	PCR_negative
39	AG	CC	O	Norm	AG	12	0.002500345	PCR_negative
39	AG	CC	O	Norm	AG	12.5	0.002500345	PCR_negative
39	AG	CC	O	Norm	AG	13	0.002500345	PCR_negative
39	AG	CC	O	Norm	AG	13.5	0.002500345	PCR_negative
39	AG	CC	O	Norm	AG	14	0.002500345	PCR_negative
39	AG	CC	O	Norm	AG	14.5	0.002500345	PCR_negative
39	AG	CC	O	Norm	AG	15	0.002500345	PCR_negative
39	AG	CC	O	Norm	AG	16	0.002500345	PCR_negative
39	AG	CC	O	Norm	AG	17	0.002500345	PCR_negative
39	AG	CC	O	Norm	AG	18	0.002500345	PCR_negative
39	AG	CC	O	Norm	AG	19	0.002500345	PCR_negative
39	AG	CC	O	Norm	AG	20	0.002500345	PCR_negative
39	AG	CC	O	Norm	AG	21	0.002500345	PCR_negative
40	AA	CT	non-O	Het	AG	7	0.002500345	PCR_negative
40	AA	CT	non-O	Het	AG	7.5	0.002500345	PCR_negative
40	AA	CT	non-O	Het	AG	8	0.002500345	PCR_negative
40	AA	CT	non-O	Het	AG	8.5	0.002500345	PCR_negative
40	AA	CT	non-O	Het	AG	9	0.002500345	PCR_negative
40	AA	CT	non-O	Het	AG	9.5	0.002500345	PCR_negative
40	AA	CT	non-O	Het	AG	10	0.002500345	PCR_negative
40	AA	CT	non-O	Het	AG	10.5	0.002500345	PCR_negative
40	AA	CT	non-O	Het	AG	11	0.002500345	PCR_negative
40	AA	CT	non-O	Het	AG	11.5	0.002500345	PCR_negative
40	AA	CT	non-O	Het	AG	12	0.002500345	PCR_negative
40	AA	CT	non-O	Het	AG	12.5	0.002500345	PCR_negative
40	AA	CT	non-O	Het	AG	13	0.002500345	PCR_negative
40	AA	CT	non-O	Het	AG	13.5	0.002500345	PCR_negative
40	AA	CT	non-O	Het	AG	14	0.002500345	PCR_negative
40	AA	CT	non-O	Het	AG	14.5	0.002500345	PCR_negative
40	AA	CT	non-O	Het	AG	15	0.002500345	PCR_negative
40	AA	CT	non-O	Het	AG	16	0.002500345	PCR_negative
40	AA	CT	non-O	Het	AG	17	0.002500345	PCR_negative
40	AA	CT	non-O	Het	AG	18	0.002500345	PCR_negative
40	AA	CT	non-O	Het	AG	19	0.002500345	PCR_negative
40	AA	CT	non-O	Het	AG	20	0.002500345	PCR_negative
40	AA	CT	non-O	Het	AG	21	0.002500345	PCR_negative
41	AA	CT	O	NA	AG	7	0.002500345	chronic
41	AA	CT	O	NA	AG	7.5	0.54506398	chronic
41	AA	CT	O	NA	AG	8	0.002500345	chronic
41	AA	CT	O	NA	AG	8.5	0.415464489	chronic
41	AA	CT	O	NA	AG	9	0.002500345	chronic
41	AA	CT	O	NA	AG	9.5	0.002500345	chronic
41	AA	CT	O	NA	AG	10	0.002500345	chronic
41	AA	CT	O	NA	AG	10.5	0.002500345	chronic
41	AA	CT	O	NA	AG	11	0.002500345	chronic
41	AA	CT	O	NA	AG	11.5	0.002500345	chronic
41	AA	CT	O	NA	AG	12	0.002500345	chronic
41	AA	CT	O	NA	AG	12.5	0.002500345	chronic
41	AA	CT	O	NA	AG	13.5	0.002500345	chronic
41	AA	CT	O	NA	AG	14	0.002500345	chronic
41	AA	CT	O	NA	AG	14.5	0.002500345	chronic
41	AA	CT	O	NA	AG	15	1.136142446	chronic
41	AA	CT	O	NA	AG	16	0.002500345	chronic
41	AA	CT	O	NA	AG	17	0.002500345	chronic
41	AA	CT	O	NA	AG	18	0.002500345	chronic
41	AA	CT	O	NA	AG	19	0.002500345	chronic
41	AA	CT	O	NA	AG	20	0.002500345	chronic
41	AA	CT	O	NA	AG	21	0.002500345	chronic
42	AG	CC	non-O	Norm	AG	7	0.002500345	PCR_negative
42	AG	CC	non-O	Norm	AG	7.5	0.002500345	PCR_negative
42	AG	CC	non-O	Norm	AG	8	0.002500345	PCR_negative
42	AG	CC	non-O	Norm	AG	8.5	0.002500345	PCR_negative
42	AG	CC	non-O	Norm	AG	9	0.002500345	PCR_negative
42	AG	CC	non-O	Norm	AG	9.5	0.002500345	PCR_negative
42	AG	CC	non-O	Norm	AG	10	0.002500345	PCR_negative
42	AG	CC	non-O	Norm	AG	10.5	0.002500345	PCR_negative
42	AG	CC	non-O	Norm	AG	11	0.002500345	PCR_negative
42	AG	CC	non-O	Norm	AG	11.5	0.002500345	PCR_negative
42	AG	CC	non-O	Norm	AG	12	0.002500345	PCR_negative
42	AG	CC	non-O	Norm	AG	12.5	0.002500345	PCR_negative
42	AG	CC	non-O	Norm	AG	13	0.002500345	PCR_negative
42	AG	CC	non-O	Norm	AG	13.5	0.002500345	PCR_negative
42	AG	CC	non-O	Norm	AG	14	0.002500345	PCR_negative
42	AG	CC	non-O	Norm	AG	14.5	0.002500345	PCR_negative
42	AG	CC	non-O	Norm	AG	15	0.002500345	PCR_negative
42	AG	CC	non-O	Norm	AG	16	0.002500345	PCR_negative
42	AG	CC	non-O	Norm	AG	17	0.002500345	PCR_negative
42	AG	CC	non-O	Norm	AG	18	0.002500345	PCR_negative
42	AG	CC	non-O	Norm	AG	19	0.002500345	PCR_negative
42	AG	CC	non-O	Norm	AG	20	0.002500345	PCR_negative
42	AG	CC	non-O	Norm	AG	21	0.002500345	PCR_negative
43	AG	CC	O	Het	AA	7	0.002500345	PCR_negative
43	AG	CC	O	Het	AA	7.5	0.002500345	PCR_negative
43	AG	CC	O	Het	AA	8	0.002500345	PCR_negative
43	AG	CC	O	Het	AA	8.5	0.002500345	PCR_negative
43	AG	CC	O	Het	AA	9	0.002500345	PCR_negative
43	AG	CC	O	Het	AA	9.5	0.002500345	PCR_negative
43	AG	CC	O	Het	AA	10	0.002500345	PCR_negative
43	AG	CC	O	Het	AA	10.5	0.002500345	PCR_negative
43	AG	CC	O	Het	AA	11	0.002500345	PCR_negative
43	AG	CC	O	Het	AA	11.5	0.002500345	PCR_negative
43	AG	CC	O	Het	AA	12	0.002500345	PCR_negative
43	AG	CC	O	Het	AA	12.5	0.002500345	PCR_negative
43	AG	CC	O	Het	AA	13	0.002500345	PCR_negative
43	AG	CC	O	Het	AA	13.5	0.002500345	PCR_negative
43	AG	CC	O	Het	AA	14	0.002500345	PCR_negative
43	AG	CC	O	Het	AA	14.5	0.002500345	PCR_negative
43	AG	CC	O	Het	AA	15	0.002500345	PCR_negative
43	AG	CC	O	Het	AA	16	0.002500345	PCR_negative
43	AG	CC	O	Het	AA	17	0.002500345	PCR_negative
43	AG	CC	O	Het	AA	18	0.002500345	PCR_negative
43	AG	CC	O	Het	AA	19	0.002500345	PCR_negative
43	AG	CC	O	Het	AA	20	0.002500345	PCR_negative
43	AG	CC	O	Het	AA	21	0.002500345	PCR_negative
44	AA	CC	NA	Norm	GG	7	0.002500345	PCR_negative
44	AA	CC	NA	Norm	GG	7.5	0.002500345	PCR_negative
44	AA	CC	NA	Norm	GG	8	0.002500345	PCR_negative
44	AA	CC	NA	Norm	GG	8.5	0.002500345	PCR_negative
44	AA	CC	NA	Norm	GG	9	0.002500345	PCR_negative
44	AA	CC	NA	Norm	GG	9.5	0.002500345	PCR_negative
44	AA	CC	NA	Norm	GG	10	0.002500345	PCR_negative
44	AA	CC	NA	Norm	GG	10.5	0.002500345	PCR_negative
44	AA	CC	NA	Norm	GG	11	0.002500345	PCR_negative
44	AA	CC	NA	Norm	GG	11.5	0.002500345	PCR_negative
44	AA	CC	NA	Norm	GG	12	0.002500345	PCR_negative
44	AA	CC	NA	Norm	GG	12.5	0.002500345	PCR_negative
44	AA	CC	NA	Norm	GG	13	0.002500345	PCR_negative
44	AA	CC	NA	Norm	GG	13.5	0.002500345	PCR_negative
44	AA	CC	NA	Norm	GG	14	0.002500345	PCR_negative
44	AA	CC	NA	Norm	GG	14.5	0.002500345	PCR_negative
44	AA	CC	NA	Norm	GG	15	0.002500345	PCR_negative
44	AA	CC	NA	Norm	GG	16	0.002500345	PCR_negative
44	AA	CC	NA	Norm	GG	17	0.002500345	PCR_negative
44	AA	CC	NA	Norm	GG	18	0.002500345	PCR_negative
44	AA	CC	NA	Norm	GG	19	0.002500345	PCR_negative
44	AA	CC	NA	Norm	GG	20	0.002500345	PCR_negative
44	AA	CC	NA	Norm	GG	21	0.002500345	PCR_negative
45	AA	CC	non-O	Het	GG	7	0.002500345	PCR_negative
45	AA	CC	non-O	Het	GG	7.5	0.002500345	PCR_negative
45	AA	CC	non-O	Het	GG	8	0.002500345	PCR_negative
45	AA	CC	non-O	Het	GG	8.5	0.002500345	PCR_negative
45	AA	CC	non-O	Het	GG	9	0.002500345	PCR_negative
45	AA	CC	non-O	Het	GG	9.5	0.002500345	PCR_negative
45	AA	CC	non-O	Het	GG	10	0.002500345	PCR_negative
45	AA	CC	non-O	Het	GG	10.5	0.002500345	PCR_negative
45	AA	CC	non-O	Het	GG	11	0.002500345	PCR_negative
45	AA	CC	non-O	Het	GG	11.5	0.002500345	PCR_negative
45	AA	CC	non-O	Het	GG	12	0.002500345	PCR_negative
45	AA	CC	non-O	Het	GG	12.5	0.002500345	PCR_negative
45	AA	CC	non-O	Het	GG	13	0.002500345	PCR_negative
45	AA	CC	non-O	Het	GG	13.5	0.002500345	PCR_negative
45	AA	CC	non-O	Het	GG	14	0.002500345	PCR_negative
45	AA	CC	non-O	Het	GG	14.5	0.002500345	PCR_negative
45	AA	CC	non-O	Het	GG	15	0.002500345	PCR_negative
45	AA	CC	non-O	Het	GG	16	0.002500345	PCR_negative
45	AA	CC	non-O	Het	GG	17	0.002500345	PCR_negative
45	AA	CC	non-O	Het	GG	18	0.002500345	PCR_negative
45	AA	CC	non-O	Het	GG	19	0.002500345	PCR_negative
45	AA	CC	non-O	Het	GG	20	0.002500345	PCR_negative
45	AA	CC	non-O	Het	GG	21	0.002500345	PCR_negative
46	AA	CC	non-O	Het	AG	7	4.760328477	chronic
46	AA	CC	non-O	Het	AG	7.5	0.002500345	chronic
46	AA	CC	non-O	Het	AG	8	0.906968446	chronic
46	AA	CC	non-O	Het	AG	8.5	0.002500345	chronic
46	AA	CC	non-O	Het	AG	9	0.002500345	chronic
46	AA	CC	non-O	Het	AG	9.5	0.666272967	chronic
46	AA	CC	non-O	Het	AG	10	0.002500345	chronic
46	AA	CC	non-O	Het	AG	10.5	1.483093973	chronic
46	AA	CC	non-O	Het	AG	11	0.002500345	chronic
46	AA	CC	non-O	Het	AG	11.5	0.774780069	chronic
46	AA	CC	non-O	Het	AG	12	0.002500345	chronic
46	AA	CC	non-O	Het	AG	12.5	0.002500345	chronic
46	AA	CC	non-O	Het	AG	13	0.002500345	chronic
46	AA	CC	non-O	Het	AG	13.5	0.002500345	chronic
46	AA	CC	non-O	Het	AG	14	0.002500345	chronic
46	AA	CC	non-O	Het	AG	14.5	0.002500345	chronic
46	AA	CC	non-O	Het	AG	15	0.002500345	chronic
46	AA	CC	non-O	Het	AG	16	0.002500345	chronic
46	AA	CC	non-O	Het	AG	17	0.002500345	chronic
46	AA	CC	non-O	Het	AG	18	0.002500345	chronic
46	AA	CC	non-O	Het	AG	19	0.002500345	chronic
46	AA	CC	non-O	Het	AG	20	0.002500345	chronic
46	AA	CC	non-O	Het	AG	21	0.002500345	chronic
47	AA	CC	non-O	Homo	GG	7	0.002500345	PCR_negative
47	AA	CC	non-O	Homo	GG	7.5	0.002500345	PCR_negative
47	AA	CC	non-O	Homo	GG	8	0.002500345	PCR_negative
47	AA	CC	non-O	Homo	GG	8.5	0.002500345	PCR_negative
47	AA	CC	non-O	Homo	GG	9	0.002500345	PCR_negative
47	AA	CC	non-O	Homo	GG	9.5	0.002500345	PCR_negative
47	AA	CC	non-O	Homo	GG	10	0.002500345	PCR_negative
47	AA	CC	non-O	Homo	GG	10.5	0.002500345	PCR_negative
47	AA	CC	non-O	Homo	GG	11	0.002500345	PCR_negative
47	AA	CC	non-O	Homo	GG	11.5	0.002500345	PCR_negative
47	AA	CC	non-O	Homo	GG	12	0.002500345	PCR_negative
47	AA	CC	non-O	Homo	GG	12.5	0.002500345	PCR_negative
47	AA	CC	non-O	Homo	GG	13	0.002500345	PCR_negative
47	AA	CC	non-O	Homo	GG	13.5	0.002500345	PCR_negative
47	AA	CC	non-O	Homo	GG	14	0.002500345	PCR_negative
47	AA	CC	non-O	Homo	GG	14.5	0.002500345	PCR_negative
47	AA	CC	non-O	Homo	GG	15	0.002500345	PCR_negative
47	AA	CC	non-O	Homo	GG	16	0.002500345	PCR_negative
47	AA	CC	non-O	Homo	GG	17	0.002500345	PCR_negative
47	AA	CC	non-O	Homo	GG	18	0.002500345	PCR_negative
47	AA	CC	non-O	Homo	GG	19	0.002500345	PCR_negative
47	AA	CC	non-O	Homo	GG	20	0.002500345	PCR_negative
47	AA	CC	non-O	Homo	GG	21	0.002500345	PCR_negative
48	AG	CC	O	Het	AG	7	0.726502169	chronic
48	AG	CC	O	Het	AG	7.5	0.002500345	chronic
48	AG	CC	O	Het	AG	8	0.329408835	chronic
48	AG	CC	O	Het	AG	8.5	0.002500345	chronic
48	AG	CC	O	Het	AG	9	0.002500345	chronic
48	AG	CC	O	Het	AG	9.5	0.002500345	chronic
48	AG	CC	O	Het	AG	10	0.002500345	chronic
48	AG	CC	O	Het	AG	10.5	0.002500345	chronic
48	AG	CC	O	Het	AG	11	0.002500345	chronic
48	AG	CC	O	Het	AG	11.5	0.002500345	chronic
48	AG	CC	O	Het	AG	12	0.002500345	chronic
48	AG	CC	O	Het	AG	12.5	0.002500345	chronic
48	AG	CC	O	Het	AG	13	0.002500345	chronic
48	AG	CC	O	Het	AG	13.5	0.002500345	chronic
48	AG	CC	O	Het	AG	14	0.002500345	chronic
48	AG	CC	O	Het	AG	14.5	0.002500345	chronic
48	AG	CC	O	Het	AG	15	0.002500345	chronic
48	AG	CC	O	Het	AG	16	0.002500345	chronic
48	AG	CC	O	Het	AG	17	0.002500345	chronic
48	AG	CC	O	Het	AG	18	0.002500345	chronic
48	AG	CC	O	Het	AG	19	0.002500345	chronic
48	AG	CC	O	Het	AG	20	0.002500345	chronic
48	AG	CC	O	Het	AG	21	0.002500345	chronic
49	AG	CC	non-O	Het	AG	7	0.002500345	chronic
49	AG	CC	non-O	Het	AG	7.5	1.7573181	chronic
49	AG	CC	non-O	Het	AG	8	0.002500345	chronic
49	AG	CC	non-O	Het	AG	8.5	0.275488271	chronic
49	AG	CC	non-O	Het	AG	9	0.002500345	chronic
49	AG	CC	non-O	Het	AG	9.5	0.002500345	chronic
49	AG	CC	non-O	Het	AG	10	0.002500345	chronic
49	AG	CC	non-O	Het	AG	10.5	0.002500345	chronic
49	AG	CC	non-O	Het	AG	11	0.002500345	chronic
49	AG	CC	non-O	Het	AG	11.5	0.002500345	chronic
49	AG	CC	non-O	Het	AG	12	0.002500345	chronic
49	AG	CC	non-O	Het	AG	12.5	0.002500345	chronic
49	AG	CC	non-O	Het	AG	13	0.002500345	chronic
49	AG	CC	non-O	Het	AG	13.5	0.002500345	chronic
49	AG	CC	non-O	Het	AG	14	0.002500345	chronic
49	AG	CC	non-O	Het	AG	14.5	0.002500345	chronic
49	AG	CC	non-O	Het	AG	15	0.002500345	chronic
49	AG	CC	non-O	Het	AG	16	0.002500345	chronic
49	AG	CC	non-O	Het	AG	17	0.002500345	chronic
49	AG	CC	non-O	Het	AG	18	0.002500345	chronic
49	AG	CC	non-O	Het	AG	19	0.002500345	chronic
49	AG	CC	non-O	Het	AG	20	0.002500345	chronic
49	AG	CC	non-O	Het	AG	21	0.002500345	chronic
50	AG	CC	O	Norm	GG	7	0.002500345	chronic
50	AG	CC	O	Norm	GG	7.5	1.267227343	chronic
50	AG	CC	O	Norm	GG	8	0.002500345	chronic
50	AG	CC	O	Norm	GG	8.5	0.002500345	chronic
50	AG	CC	O	Norm	GG	9	0.002500345	chronic
50	AG	CC	O	Norm	GG	9.5	0.529473175	chronic
50	AG	CC	O	Norm	GG	10	0.002500345	chronic
50	AG	CC	O	Norm	GG	10.5	0.002500345	chronic
50	AG	CC	O	Norm	GG	11	0.002500345	chronic
50	AG	CC	O	Norm	GG	11.5	0.002500345	chronic
50	AG	CC	O	Norm	GG	12	0.002500345	chronic
50	AG	CC	O	Norm	GG	12.5	0.002500345	chronic
50	AG	CC	O	Norm	GG	13	0.002500345	chronic
50	AG	CC	O	Norm	GG	13.5	0.002500345	chronic
50	AG	CC	O	Norm	GG	14	0.002500345	chronic
50	AG	CC	O	Norm	GG	14.5	0.002500345	chronic
50	AG	CC	O	Norm	GG	15	0.002500345	chronic
50	AG	CC	O	Norm	GG	16	0.002500345	chronic
50	AG	CC	O	Norm	GG	17	0.002500345	chronic
50	AG	CC	O	Norm	GG	18	0.002500345	chronic
50	AG	CC	O	Norm	GG	19	0.002500345	chronic
50	AG	CC	O	Norm	GG	20	2.637832315	chronic
50	AG	CC	O	Norm	GG	21	3.662767359	chronic
51	AA	CT	O	Homo	AG	7	0.136070403	chronic
51	AA	CT	O	Homo	AG	7.5	0.536608847	chronic
51	AA	CT	O	Homo	AG	8	0.002500345	chronic
51	AA	CT	O	Homo	AG	8.5	0.002500345	chronic
51	AA	CT	O	Homo	AG	9	0.002500345	chronic
51	AA	CT	O	Homo	AG	9.5	0.002500345	chronic
51	AA	CT	O	Homo	AG	10	0.002500345	chronic
51	AA	CT	O	Homo	AG	10.5	0.002500345	chronic
51	AA	CT	O	Homo	AG	11	0.002500345	chronic
51	AA	CT	O	Homo	AG	11.5	0.002500345	chronic
51	AA	CT	O	Homo	AG	12	0.002500345	chronic
51	AA	CT	O	Homo	AG	12.5	0.002500345	chronic
51	AA	CT	O	Homo	AG	13	0.002500345	chronic
51	AA	CT	O	Homo	AG	13.5	0.002500345	chronic
51	AA	CT	O	Homo	AG	14	0.002500345	chronic
51	AA	CT	O	Homo	AG	14.5	0.002500345	chronic
51	AA	CT	O	Homo	AG	15	0.002500345	chronic
51	AA	CT	O	Homo	AG	16	0.002500345	chronic
51	AA	CT	O	Homo	AG	17	0.002500345	chronic
51	AA	CT	O	Homo	AG	18	0.002500345	chronic
51	AA	CT	O	Homo	AG	19	0.002500345	chronic
51	AA	CT	O	Homo	AG	20	0.002500345	chronic
51	AA	CT	O	Homo	AG	21	0.002500345	chronic
52	AG	CC	O	Norm	AG	7	0.002500345	PCR_negative
52	AG	CC	O	Norm	AG	7.5	0.002500345	PCR_negative
52	AG	CC	O	Norm	AG	8	0.002500345	PCR_negative
52	AG	CC	O	Norm	AG	8.5	0.002500345	PCR_negative
52	AG	CC	O	Norm	AG	9	0.002500345	PCR_negative
52	AG	CC	O	Norm	AG	9.5	0.002500345	PCR_negative
52	AG	CC	O	Norm	AG	10	0.002500345	PCR_negative
52	AG	CC	O	Norm	AG	10.5	0.002500345	PCR_negative
52	AG	CC	O	Norm	AG	11	0.002500345	PCR_negative
52	AG	CC	O	Norm	AG	11.5	0.002500345	PCR_negative
52	AG	CC	O	Norm	AG	12	0.002500345	PCR_negative
52	AG	CC	O	Norm	AG	12.5	0.002500345	PCR_negative
52	AG	CC	O	Norm	AG	13	0.002500345	PCR_negative
52	AG	CC	O	Norm	AG	13.5	0.002500345	PCR_negative
52	AG	CC	O	Norm	AG	14	0.002500345	PCR_negative
52	AG	CC	O	Norm	AG	14.5	0.002500345	PCR_negative
52	AG	CC	O	Norm	AG	15	0.002500345	PCR_negative
52	AG	CC	O	Norm	AG	16	0.002500345	PCR_negative
52	AG	CC	O	Norm	AG	17	0.002500345	PCR_negative
52	AG	CC	O	Norm	AG	18	0.002500345	PCR_negative
52	AG	CC	O	Norm	AG	19	0.002500345	PCR_negative
52	AG	CC	O	Norm	AG	20	0.002500345	PCR_negative
52	AG	CC	O	Norm	AG	21	0.002500345	PCR_negative
53	AA	CC	O	Norm	AG	7	0.002500345	PCR_negative
53	AA	CC	O	Norm	AG	7.5	0.002500345	PCR_negative
53	AA	CC	O	Norm	AG	8	0.002500345	PCR_negative
53	AA	CC	O	Norm	AG	8.5	0.002500345	PCR_negative
53	AA	CC	O	Norm	AG	9	0.002500345	PCR_negative
53	AA	CC	O	Norm	AG	9.5	0.002500345	PCR_negative
53	AA	CC	O	Norm	AG	10	0.002500345	PCR_negative
53	AA	CC	O	Norm	AG	10.5	0.002500345	PCR_negative
53	AA	CC	O	Norm	AG	11	0.002500345	PCR_negative
53	AA	CC	O	Norm	AG	11.5	0.002500345	PCR_negative
53	AA	CC	O	Norm	AG	12	0.002500345	PCR_negative
53	AA	CC	O	Norm	AG	12.5	0.002500345	PCR_negative
53	AA	CC	O	Norm	AG	13	0.002500345	PCR_negative
53	AA	CC	O	Norm	AG	13.5	0.002500345	PCR_negative
53	AA	CC	O	Norm	AG	14	0.002500345	PCR_negative
53	AA	CC	O	Norm	AG	14.5	0.002500345	PCR_negative
53	AA	CC	O	Norm	AG	15	0.002500345	PCR_negative
53	AA	CC	O	Norm	AG	16	0.002500345	PCR_negative
53	AA	CC	O	Norm	AG	17	0.002500345	PCR_negative
53	AA	CC	O	Norm	AG	18	0.002500345	PCR_negative
53	AA	CC	O	Norm	AG	19	0.002500345	PCR_negative
53	AA	CC	O	Norm	AG	20	0.002500345	PCR_negative
53	AA	CC	O	Norm	AG	21	0.002500345	PCR_negative
54	AG	CC	O	Het	AG	7	0.002500345	PCR_negative
54	AG	CC	O	Het	AG	7.5	0.002500345	PCR_negative
54	AG	CC	O	Het	AG	8	0.002500345	PCR_negative
54	AG	CC	O	Het	AG	8.5	0.002500345	PCR_negative
54	AG	CC	O	Het	AG	9	0.002500345	PCR_negative
54	AG	CC	O	Het	AG	9.5	0.002500345	PCR_negative
54	AG	CC	O	Het	AG	10	0.002500345	PCR_negative
54	AG	CC	O	Het	AG	10.5	0.002500345	PCR_negative
54	AG	CC	O	Het	AG	11	0.002500345	PCR_negative
54	AG	CC	O	Het	AG	11.5	0.002500345	PCR_negative
54	AG	CC	O	Het	AG	12	0.002500345	PCR_negative
54	AG	CC	O	Het	AG	12.5	0.002500345	PCR_negative
54	AG	CC	O	Het	AG	13	0.002500345	PCR_negative
54	AG	CC	O	Het	AG	13.5	0.002500345	PCR_negative
54	AG	CC	O	Het	AG	14	0.002500345	PCR_negative
54	AG	CC	O	Het	AG	14.5	0.002500345	PCR_negative
54	AG	CC	O	Het	AG	15	0.002500345	PCR_negative
54	AG	CC	O	Het	AG	16	0.002500345	PCR_negative
54	AG	CC	O	Het	AG	17	0.002500345	PCR_negative
54	AG	CC	O	Het	AG	18	0.002500345	PCR_negative
54	AG	CC	O	Het	AG	19	0.002500345	PCR_negative
54	AG	CC	O	Het	AG	20	0.002500345	PCR_negative
54	AG	CC	O	Het	AG	21	0.002500345	PCR_negative
55	AA	CC	O	Homo	GG	7	0.002500345	PCR_negative
55	AA	CC	O	Homo	GG	7.5	0.002500345	PCR_negative
55	AA	CC	O	Homo	GG	8	0.002500345	PCR_negative
55	AA	CC	O	Homo	GG	8.5	0.002500345	PCR_negative
55	AA	CC	O	Homo	GG	9	0.002500345	PCR_negative
55	AA	CC	O	Homo	GG	9.5	0.002500345	PCR_negative
55	AA	CC	O	Homo	GG	10	0.002500345	PCR_negative
55	AA	CC	O	Homo	GG	10.5	0.002500345	PCR_negative
55	AA	CC	O	Homo	GG	11	0.002500345	PCR_negative
55	AA	CC	O	Homo	GG	11.5	0.002500345	PCR_negative
55	AA	CC	O	Homo	GG	12	0.002500345	PCR_negative
55	AA	CC	O	Homo	GG	12.5	0.002500345	PCR_negative
55	AA	CC	O	Homo	GG	13	0.002500345	PCR_negative
55	AA	CC	O	Homo	GG	13.5	0.002500345	PCR_negative
55	AA	CC	O	Homo	GG	14	0.002500345	PCR_negative
55	AA	CC	O	Homo	GG	14.5	0.002500345	PCR_negative
55	AA	CC	O	Homo	GG	15	0.002500345	PCR_negative
55	AA	CC	O	Homo	GG	16	0.002500345	PCR_negative
55	AA	CC	O	Homo	GG	17	0.002500345	PCR_negative
55	AA	CC	O	Homo	GG	18	0.002500345	PCR_negative
55	AA	CC	O	Homo	GG	19	0.002500345	PCR_negative
55	AA	CC	O	Homo	GG	20	0.002500345	PCR_negative
55	AA	CC	O	Homo	GG	21	0.002500345	PCR_negative
56	AA	CC	O	Homo	AG	7	0.002500345	PCR_negative
56	AA	CC	O	Homo	AG	7.5	0.002500345	PCR_negative
56	AA	CC	O	Homo	AG	8	0.002500345	PCR_negative
56	AA	CC	O	Homo	AG	8.5	0.002500345	PCR_negative
56	AA	CC	O	Homo	AG	9	0.002500345	PCR_negative
56	AA	CC	O	Homo	AG	9.5	0.002500345	PCR_negative
56	AA	CC	O	Homo	AG	10	0.002500345	PCR_negative
56	AA	CC	O	Homo	AG	10.5	0.002500345	PCR_negative
56	AA	CC	O	Homo	AG	11	0.002500345	PCR_negative
56	AA	CC	O	Homo	AG	11.5	0.002500345	PCR_negative
56	AA	CC	O	Homo	AG	12	0.002500345	PCR_negative
56	AA	CC	O	Homo	AG	12.5	0.002500345	PCR_negative
56	AA	CC	O	Homo	AG	13	0.002500345	PCR_negative
56	AA	CC	O	Homo	AG	13.5	0.002500345	PCR_negative
56	AA	CC	O	Homo	AG	14	0.002500345	PCR_negative
56	AA	CC	O	Homo	AG	14.5	0.002500345	PCR_negative
56	AA	CC	O	Homo	AG	15	0.002500345	PCR_negative
56	AA	CC	O	Homo	AG	16	0.002500345	PCR_negative
56	AA	CC	O	Homo	AG	17	0.002500345	PCR_negative
56	AA	CC	O	Homo	AG	18	0.002500345	PCR_negative
56	AA	CC	O	Homo	AG	19	0.002500345	PCR_negative
56	AA	CC	O	Homo	AG	20	0.002500345	PCR_negative
56	AA	CC	O	Homo	AG	21	0.002500345	PCR_negative
57	AA	TT	non-O	Het	GG	7	0.002500345	chronic
57	AA	TT	non-O	Het	GG	7.5	0.002500345	chronic
57	AA	TT	non-O	Het	GG	8	0.002500345	chronic
57	AA	TT	non-O	Het	GG	8.5	0.002500345	chronic
57	AA	TT	non-O	Het	GG	9	0.002500345	chronic
57	AA	TT	non-O	Het	GG	9.5	0.002500345	chronic
57	AA	TT	non-O	Het	GG	10	0.002500345	chronic
57	AA	TT	non-O	Het	GG	10.5	0.002500345	chronic
57	AA	TT	non-O	Het	GG	11	0.002500345	chronic
57	AA	TT	non-O	Het	GG	11.5	43.8046307	chronic
57	AA	TT	non-O	Het	GG	12	0.002500345	chronic
57	AA	TT	non-O	Het	GG	12.5	0.002500345	chronic
57	AA	TT	non-O	Het	GG	13	0.002500345	chronic
57	AA	TT	non-O	Het	GG	13.5	0.002500345	chronic
57	AA	TT	non-O	Het	GG	14	0.002500345	chronic
57	AA	TT	non-O	Het	GG	14.5	0.002500345	chronic
57	AA	TT	non-O	Het	GG	15	0.002500345	chronic
57	AA	TT	non-O	Het	GG	16	0.002500345	chronic
57	AA	TT	non-O	Het	GG	17	0.002500345	chronic
57	AA	TT	non-O	Het	GG	18	0.002500345	chronic
57	AA	TT	non-O	Het	GG	19	0.002500345	chronic
57	AA	TT	non-O	Het	GG	20	0.002500345	chronic
57	AA	TT	non-O	Het	GG	21	0.002500345	chronic
58	AA	TT	non-O	Het	GG	7	0.002500345	PCR_negative
58	AA	TT	non-O	Het	GG	7.5	0.002500345	PCR_negative
58	AA	TT	non-O	Het	GG	8	0.002500345	PCR_negative
58	AA	TT	non-O	Het	GG	8.5	0.002500345	PCR_negative
58	AA	TT	non-O	Het	GG	9	0.002500345	PCR_negative
58	AA	TT	non-O	Het	GG	9.5	0.002500345	PCR_negative
58	AA	TT	non-O	Het	GG	10	0.002500345	PCR_negative
58	AA	TT	non-O	Het	GG	10.5	0.002500345	PCR_negative
58	AA	TT	non-O	Het	GG	11	0.002500345	PCR_negative
58	AA	TT	non-O	Het	GG	11.5	0.002500345	PCR_negative
58	AA	TT	non-O	Het	GG	12	0.002500345	PCR_negative
58	AA	TT	non-O	Het	GG	12.5	0.002500345	PCR_negative
58	AA	TT	non-O	Het	GG	13	0.002500345	PCR_negative
58	AA	TT	non-O	Het	GG	13.5	0.002500345	PCR_negative
58	AA	TT	non-O	Het	GG	14	0.002500345	PCR_negative
58	AA	TT	non-O	Het	GG	14.5	0.002500345	PCR_negative
58	AA	TT	non-O	Het	GG	15	0.002500345	PCR_negative
58	AA	TT	non-O	Het	GG	16	0.002500345	PCR_negative
58	AA	TT	non-O	Het	GG	17	0.002500345	PCR_negative
58	AA	TT	non-O	Het	GG	18	0.002500345	PCR_negative
58	AA	TT	non-O	Het	GG	19	0.002500345	PCR_negative
58	AA	TT	non-O	Het	GG	20	0.002500345	PCR_negative
58	AA	TT	non-O	Het	GG	21	0.002500345	PCR_negative
59	AA	CC	non-O	Homo	GG	7	0.002500345	susceptible
59	AA	CC	non-O	Homo	GG	7.5	0.002500345	susceptible
59	AA	CC	non-O	Homo	GG	8	83.22905679	susceptible
59	AA	CC	non-O	Homo	GG	8.5	43.10770111	susceptible
59	AA	CC	non-O	Homo	GG	9	0.002500345	susceptible
59	AA	CC	non-O	Homo	GG	9.5	35.55326406	susceptible
59	AA	CC	non-O	Homo	GG	10	0.002500345	susceptible
59	AA	CC	non-O	Homo	GG	10.5	20.55666966	susceptible
59	AA	CC	non-O	Homo	GG	11	0.002500345	susceptible
59	AA	CC	non-O	Homo	GG	11.5	0.002500345	susceptible
59	AA	CC	non-O	Homo	GG	12	146.2739047	susceptible
59	AA	CC	non-O	Homo	GG	12.5	0.002500345	susceptible
59	AA	CC	non-O	Homo	GG	13	5.380684454	susceptible
60	AA	CC	O	Norm	GG	7	0.002500345	chronic
60	AA	CC	O	Norm	GG	7.5	0.002500345	chronic
60	AA	CC	O	Norm	GG	8	0.047057464	chronic
60	AA	CC	O	Norm	GG	8.5	0.002500345	chronic
60	AA	CC	O	Norm	GG	9	0.002500345	chronic
60	AA	CC	O	Norm	GG	9.5	0.002500345	chronic
60	AA	CC	O	Norm	GG	10	0.002500345	chronic
60	AA	CC	O	Norm	GG	10.5	0.002500345	chronic
60	AA	CC	O	Norm	GG	11	0.002500345	chronic
60	AA	CC	O	Norm	GG	11.5	1.278043606	chronic
60	AA	CC	O	Norm	GG	12	0.846757586	chronic
60	AA	CC	O	Norm	GG	12.5	0.002500345	chronic
60	AA	CC	O	Norm	GG	13	0.002500345	chronic
60	AA	CC	O	Norm	GG	13.5	0.002500345	chronic
60	AA	CC	O	Norm	GG	14	0.002500345	chronic
60	AA	CC	O	Norm	GG	14.5	0.002500345	chronic
60	AA	CC	O	Norm	GG	15	0.002500345	chronic
60	AA	CC	O	Norm	GG	16	0.779361051	chronic
60	AA	CC	O	Norm	GG	17	0.002500345	chronic
60	AA	CC	O	Norm	GG	18	1.185591336	chronic
60	AA	CC	O	Norm	GG	19	0.002500345	chronic
60	AA	CC	O	Norm	GG	20	0.002500345	chronic
60	AA	CC	O	Norm	GG	21	0.002500345	chronic
61	AA	CC	O	Het	GG	7	0.002500345	chronic
61	AA	CC	O	Het	GG	7.5	0.002500345	chronic
61	AA	CC	O	Het	GG	8	0.002500345	chronic
61	AA	CC	O	Het	GG	8.5	0.002500345	chronic
61	AA	CC	O	Het	GG	9	0.002500345	chronic
61	AA	CC	O	Het	GG	9.5	0.002500345	chronic
61	AA	CC	O	Het	GG	10	0.002500345	chronic
61	AA	CC	O	Het	GG	10.5	0.002500345	chronic
61	AA	CC	O	Het	GG	11	0.002500345	chronic
61	AA	CC	O	Het	GG	11.5	6.123234996	chronic
61	AA	CC	O	Het	GG	12	0.002500345	chronic
61	AA	CC	O	Het	GG	12.5	0.002500345	chronic
61	AA	CC	O	Het	GG	13	0.002500345	chronic
61	AA	CC	O	Het	GG	13.5	0.002500345	chronic
61	AA	CC	O	Het	GG	14	0.304201903	chronic
61	AA	CC	O	Het	GG	14.5	0.002500345	chronic
61	AA	CC	O	Het	GG	15	0.002500345	chronic
61	AA	CC	O	Het	GG	16	0.002500345	chronic
61	AA	CC	O	Het	GG	17	0.002500345	chronic
61	AA	CC	O	Het	GG	18	0.002500345	chronic
61	AA	CC	O	Het	GG	19	0.002500345	chronic
61	AA	CC	O	Het	GG	20	0.002500345	chronic
61	AA	CC	O	Het	GG	21	0.002500345	chronic
62	AA	CC	O	Het	GG	7	0.002500345	chronic
62	AA	CC	O	Het	GG	7.5	0.002500345	chronic
62	AA	CC	O	Het	GG	8	0.002500345	chronic
62	AA	CC	O	Het	GG	8.5	0.002500345	chronic
62	AA	CC	O	Het	GG	9	0.002500345	chronic
62	AA	CC	O	Het	GG	9.5	0.002500345	chronic
62	AA	CC	O	Het	GG	10	0.002500345	chronic
62	AA	CC	O	Het	GG	10.5	0.002500345	chronic
62	AA	CC	O	Het	GG	11	0.002500345	chronic
62	AA	CC	O	Het	GG	11.5	0.002500345	chronic
62	AA	CC	O	Het	GG	12	0.002500345	chronic
62	AA	CC	O	Het	GG	12.5	0.002500345	chronic
62	AA	CC	O	Het	GG	13	0.002500345	chronic
62	AA	CC	O	Het	GG	13.5	0.002500345	chronic
62	AA	CC	O	Het	GG	14	2.733559536	chronic
62	AA	CC	O	Het	GG	14.5	0.002500345	chronic
62	AA	CC	O	Het	GG	15	0.002500345	chronic
62	AA	CC	O	Het	GG	16	7.824685482	chronic
62	AA	CC	O	Het	GG	17	0.002500345	chronic
62	AA	CC	O	Het	GG	18	9.137959429	chronic
62	AA	CC	O	Het	GG	19	89.16983484	chronic
62	AA	CC	O	Het	GG	20	0.002500345	chronic
62	AA	CC	O	Het	GG	21	0.002500345	chronic
63	AA	TT	O	Homo	AG	7	0.002500345	chronic
63	AA	TT	O	Homo	AG	7.5	0.783972239	chronic
63	AA	TT	O	Homo	AG	8	0.002500345	chronic
63	AA	TT	O	Homo	AG	8.5	0.002500345	chronic
63	AA	TT	O	Homo	AG	9	0.002500345	chronic
63	AA	TT	O	Homo	AG	9.5	0.002500345	chronic
63	AA	TT	O	Homo	AG	10	0.002500345	chronic
63	AA	TT	O	Homo	AG	10.5	0.002500345	chronic
63	AA	TT	O	Homo	AG	11	0.002500345	chronic
63	AA	TT	O	Homo	AG	11.5	0.641702708	chronic
63	AA	TT	O	Homo	AG	12	0.002500345	chronic
63	AA	TT	O	Homo	AG	12.5	0.002500345	chronic
63	AA	TT	O	Homo	AG	13	0.002500345	chronic
63	AA	TT	O	Homo	AG	13.5	0.002500345	chronic
63	AA	TT	O	Homo	AG	14	0.002500345	chronic
63	AA	TT	O	Homo	AG	14.5	0.002500345	chronic
63	AA	TT	O	Homo	AG	15	0.002500345	chronic
63	AA	TT	O	Homo	AG	16	0.002500345	chronic
63	AA	TT	O	Homo	AG	17	0.002500345	chronic
63	AA	TT	O	Homo	AG	18	0.002500345	chronic
63	AA	TT	O	Homo	AG	19	7.44825262	chronic
63	AA	TT	O	Homo	AG	20	0.002500345	chronic
63	AA	TT	O	Homo	AG	21	0.002500345	chronic
64	AA	CC	non-O	Norm	AA	7	0.002500345	chronic
64	AA	CC	non-O	Norm	AA	7.5	1.616559687	chronic
64	AA	CC	non-O	Norm	AA	8	0.002500345	chronic
64	AA	CC	non-O	Norm	AA	8.5	0.002500345	chronic
64	AA	CC	non-O	Norm	AA	9	0.002500345	chronic
64	AA	CC	non-O	Norm	AA	9.5	0.002500345	chronic
64	AA	CC	non-O	Norm	AA	10	0.002500345	chronic
64	AA	CC	non-O	Norm	AA	10.5	0.002500345	chronic
64	AA	CC	non-O	Norm	AA	11	0.002500345	chronic
64	AA	CC	non-O	Norm	AA	11.5	6.766490126	chronic
64	AA	CC	non-O	Norm	AA	12	0.002500345	chronic
64	AA	CC	non-O	Norm	AA	12.5	0.002500345	chronic
64	AA	CC	non-O	Norm	AA	13	0.002500345	chronic
64	AA	CC	non-O	Norm	AA	13.5	0.002500345	chronic
64	AA	CC	non-O	Norm	AA	14	0.002500345	chronic
64	AA	CC	non-O	Norm	AA	14.5	0.002500345	chronic
64	AA	CC	non-O	Norm	AA	15	0.002500345	chronic
64	AA	CC	non-O	Norm	AA	16	0.002500345	chronic
64	AA	CC	non-O	Norm	AA	17	0.002500345	chronic
64	AA	CC	non-O	Norm	AA	18	0.002500345	chronic
64	AA	CC	non-O	Norm	AA	19	0.002500345	chronic
64	AA	CC	non-O	Norm	AA	20	0.002500345	chronic
64	AA	CC	non-O	Norm	AA	21	0.002500345	chronic
65	AA	CC	O	Het	AG	7	0.002500345	susceptible
65	AA	CC	O	Het	AG	7.5	2.262655782	susceptible
65	AA	CC	O	Het	AG	8	1.69876677	susceptible
65	AA	CC	O	Het	AG	8.5	0.002500345	susceptible
65	AA	CC	O	Het	AG	9	0.002500345	susceptible
65	AA	CC	O	Het	AG	9.5	1.436751038	susceptible
65	AA	CC	O	Het	AG	10	0.002500345	susceptible
65	AA	CC	O	Het	AG	10.5	0.002500345	susceptible
65	AA	CC	O	Het	AG	11	0.002500345	susceptible
65	AA	CC	O	Het	AG	11.5	3.989818702	susceptible
65	AA	CC	O	Het	AG	12	0.002500345	susceptible
65	AA	CC	O	Het	AG	12.5	0.002500345	susceptible
65	AA	CC	O	Het	AG	13	6.150032737	susceptible
65	AA	CC	O	Het	AG	13.5	2.694348183	susceptible
65	AA	CC	O	Het	AG	14	0.002500345	susceptible
65	AA	CC	O	Het	AG	14.5	163.7933785	susceptible
65	AA	CC	O	Het	AG	15	0.002500345	susceptible
65	AA	CC	O	Het	AG	16	0.002500345	susceptible
65	AA	CC	O	Het	AG	17	0.002500345	susceptible
65	AA	CC	O	Het	AG	18	503.8181927	susceptible
66	AG	CC	non-O	Het	GG	7	0.002500345	febrile
66	AG	CC	non-O	Het	GG	7.5	0.002500345	febrile
66	AG	CC	non-O	Het	GG	8	0.002500345	febrile
66	AG	CC	non-O	Het	GG	8.5	0.989557709	febrile
66	AG	CC	non-O	Het	GG	9	0.002500345	febrile
66	AG	CC	non-O	Het	GG	9.5	0.002500345	febrile
66	AG	CC	non-O	Het	GG	10	0.002500345	febrile
66	AG	CC	non-O	Het	GG	10.5	5.753531365	febrile
66	AG	CC	non-O	Het	GG	11	0.002500345	febrile
66	AG	CC	non-O	Het	GG	11.5	0.002500345	febrile
66	AG	CC	non-O	Het	GG	12	108.7188156	febrile
66	AG	CC	non-O	Het	GG	12.5	9.437418575	febrile
66	AG	CC	non-O	Het	GG	13	59.60629916	febrile
67	AA	CC	O	Norm	GG	7	0.05548728	febrile
67	AA	CC	O	Norm	GG	7.5	0.002500345	febrile
67	AA	CC	O	Norm	GG	8	0.002500345	febrile
67	AA	CC	O	Norm	GG	8.5	0.640516705	febrile
67	AA	CC	O	Norm	GG	9	0.002500345	febrile
67	AA	CC	O	Norm	GG	9.5	0.002500345	febrile
67	AA	CC	O	Norm	GG	10	0.002500345	febrile
67	AA	CC	O	Norm	GG	10.5	11.22874849	febrile
67	AA	CC	O	Norm	GG	11	0.002500345	febrile
67	AA	CC	O	Norm	GG	11.5	13.13005973	febrile
67	AA	CC	O	Norm	GG	12	323.3232078	febrile
67	AA	CC	O	Norm	GG	12.5	0.002500345	febrile
67	AA	CC	O	Norm	GG	13	123.878348	febrile
68	AA	CT	non-O	Het	AG	7	0.002500345	febrile
68	AA	CT	non-O	Het	AG	7.5	0.082181612	febrile
68	AA	CT	non-O	Het	AG	8	0.002500345	febrile
68	AA	CT	non-O	Het	AG	8.5	0.480242696	febrile
68	AA	CT	non-O	Het	AG	9	0.002500345	febrile
68	AA	CT	non-O	Het	AG	9.5	0.002500345	febrile
68	AA	CT	non-O	Het	AG	10	0.002500345	febrile
68	AA	CT	non-O	Het	AG	10.5	15.97855361	febrile
68	AA	CT	non-O	Het	AG	11	0.002500345	febrile
68	AA	CT	non-O	Het	AG	11.5	16.44960258	febrile
68	AA	CT	non-O	Het	AG	12	820.5457355	febrile
68	AA	CT	non-O	Het	AG	12.5	484.7044627	febrile
68	AA	CT	non-O	Het	AG	13	286.1245536	febrile
69	AA	CC	O	Het	GG	7	0.002500345	febrile
69	AA	CC	O	Het	GG	7.5	0.36676533	febrile
69	AA	CC	O	Het	GG	8	0.002500345	febrile
69	AA	CC	O	Het	GG	8.5	0.002500345	febrile
69	AA	CC	O	Het	GG	9	0.002500345	febrile
69	AA	CC	O	Het	GG	9.5	0.002500345	febrile
69	AA	CC	O	Het	GG	10	0.002500345	febrile
69	AA	CC	O	Het	GG	10.5	0.002500345	febrile
69	AA	CC	O	Het	GG	11	0.002500345	febrile
69	AA	CC	O	Het	GG	11.5	0.002500345	febrile
69	AA	CC	O	Het	GG	12	0.002500345	febrile
69	AA	CC	O	Het	GG	12.5	1.626912942	febrile
69	AA	CC	O	Het	GG	13	8.686224132	febrile
69	AA	CC	O	Het	GG	13.5	0.002500345	febrile
69	AA	CC	O	Het	GG	14	0.002500345	febrile
69	AA	CC	O	Het	GG	14.5	109.9874096	febrile
69	AA	CC	O	Het	GG	15	70.75524271	febrile
69	AA	CC	O	Het	GG	16	0.002500345	febrile
69	AA	CC	O	Het	GG	17	72.79855754	febrile
70	AA	CC	non-O	Norm	GG	7	0.002500345	febrile
70	AA	CC	non-O	Norm	GG	7.5	0.002500345	febrile
70	AA	CC	non-O	Norm	GG	8	0.800963376	febrile
70	AA	CC	non-O	Norm	GG	8.5	0.002500345	febrile
70	AA	CC	non-O	Norm	GG	9	0.002500345	febrile
70	AA	CC	non-O	Norm	GG	9.5	2.251858766	febrile
70	AA	CC	non-O	Norm	GG	10	0.28098539	febrile
70	AA	CC	non-O	Norm	GG	10.5	2.077233855	febrile
70	AA	CC	non-O	Norm	GG	11	0.002500345	febrile
70	AA	CC	non-O	Norm	GG	12	41.21964038	febrile
70	AA	CC	non-O	Norm	GG	12.5	0.002500345	febrile
70	AA	CC	non-O	Norm	GG	13	22.30649569	febrile
70	AA	CC	non-O	Norm	GG	13.5	113.4160781	febrile
70	AA	CC	non-O	Norm	GG	14	0.002500345	febrile
70	AA	CC	non-O	Norm	GG	14.5	24.81778357	febrile
71	AA	CC	non-O	Het	AA	7	0.002500345	febrile
71	AA	CC	non-O	Het	AA	7.5	0.060938445	febrile
71	AA	CC	non-O	Het	AA	8	0.002500345	febrile
71	AA	CC	non-O	Het	AA	8.5	0.002500345	febrile
71	AA	CC	non-O	Het	AA	9	0.002500345	febrile
71	AA	CC	non-O	Het	AA	9.5	0.002500345	febrile
71	AA	CC	non-O	Het	AA	10	0.002500345	febrile
71	AA	CC	non-O	Het	AA	10.5	0.002500345	febrile
71	AA	CC	non-O	Het	AA	11	0.002500345	febrile
71	AA	CC	non-O	Het	AA	11.5	0.002500345	febrile
71	AA	CC	non-O	Het	AA	12	0.002500345	febrile
71	AA	CC	non-O	Het	AA	12.5	36.76547471	febrile
71	AA	CC	non-O	Het	AA	13	11.25425157	febrile
71	AA	CC	non-O	Het	AA	13.5	117.6035049	febrile
71	AA	CC	non-O	Het	AA	14	1269.86868	febrile
71	AA	CC	non-O	Het	AA	14.5	1894.02606	febrile
72	AA	CC	non-O	Het	AG	7	0.002500345	susceptible
72	AA	CC	non-O	Het	AG	7.5	0.002500345	susceptible
72	AA	CC	non-O	Het	AG	8	0.249463453	susceptible
72	AA	CC	non-O	Het	AG	8.5	0.002500345	susceptible
72	AA	CC	non-O	Het	AG	9	0.002500345	susceptible
72	AA	CC	non-O	Het	AG	9.5	0.002500345	susceptible
72	AA	CC	non-O	Het	AG	10	0.002500345	susceptible
72	AA	CC	non-O	Het	AG	10.5	0.002500345	susceptible
72	AA	CC	non-O	Het	AG	11	0.002500345	susceptible
72	AA	CC	non-O	Het	AG	11.5	0.002500345	susceptible
72	AA	CC	non-O	Het	AG	12	0.002500345	susceptible
72	AA	CC	non-O	Het	AG	12.5	0.002500345	susceptible
72	AA	CC	non-O	Het	AG	13	0.002500345	susceptible
72	AA	CC	non-O	Het	AG	13.5	0.002500345	susceptible
72	AA	CC	non-O	Het	AG	14	0.002500345	susceptible
72	AA	CC	non-O	Het	AG	14.5	0.002500345	susceptible
72	AA	CC	non-O	Het	AG	15	0.002500345	susceptible
72	AA	CC	non-O	Het	AG	16	0.002500345	susceptible
72	AA	CC	non-O	Het	AG	17	0.002500345	susceptible
72	AA	CC	non-O	Het	AG	18	25.10359545	susceptible
72	AA	CC	non-O	Het	AG	19	160.8245089	susceptible
72	AA	CC	non-O	Het	AG	19.5	27.33404596	susceptible
73	AA	CC	O	Het	AG	7	0.002500345	susceptible
73	AA	CC	O	Het	AG	7.5	0.002500345	susceptible
73	AA	CC	O	Het	AG	8	0.458517874	susceptible
73	AA	CC	O	Het	AG	8.5	0.25207525	susceptible
73	AA	CC	O	Het	AG	9	0.002500345	susceptible
73	AA	CC	O	Het	AG	9.5	0.002500345	susceptible
73	AA	CC	O	Het	AG	10	0.188660102	susceptible
73	AA	CC	O	Het	AG	10.5	0.002500345	susceptible
73	AA	CC	O	Het	AG	11	0.002500345	susceptible
73	AA	CC	O	Het	AG	11.5	756.4087136	susceptible
73	AA	CC	O	Het	AG	12	7.210065062	susceptible
73	AA	CC	O	Het	AG	12.5	12.3429029	susceptible
73	AA	CC	O	Het	AG	13	0.002500345	susceptible
73	AA	CC	O	Het	AG	13.5	15.3012683	susceptible
73	AA	CC	O	Het	AG	14	0.002500345	susceptible
73	AA	CC	O	Het	AG	14.5	470.8861702	susceptible
73	AA	CC	O	Het	AG	15	0.002500345	susceptible
73	AA	CC	O	Het	AG	16	6523.748837	susceptible
73	AA	CC	O	Het	AG	16.5	362.6493188	susceptible
74	AG	CC	O	Het	AG	7	0.002500345	susceptible
74	AG	CC	O	Het	AG	7.5	0.002500345	susceptible
74	AG	CC	O	Het	AG	8	0.002500345	susceptible
74	AG	CC	O	Het	AG	8.5	0.002500345	susceptible
74	AG	CC	O	Het	AG	9	0.002500345	susceptible
74	AG	CC	O	Het	AG	9.5	0.002500345	susceptible
74	AG	CC	O	Het	AG	10	0.002500345	susceptible
74	AG	CC	O	Het	AG	10.5	0.002500345	susceptible
74	AG	CC	O	Het	AG	11	6.024427052	susceptible
74	AG	CC	O	Het	AG	11.5	34.1886461	susceptible
74	AG	CC	O	Het	AG	12	3.451655674	susceptible
74	AG	CC	O	Het	AG	12.5	395.0781626	susceptible
74	AG	CC	O	Het	AG	13	21.17504104	susceptible
74	AG	CC	O	Het	AG	13.5	88.09718362	susceptible
75	AA	CC	O	Norm	AG	7	0.002500345	susceptible
75	AA	CC	O	Norm	AG	7.5	0.002500345	susceptible
75	AA	CC	O	Norm	AG	8	0.002500345	susceptible
75	AA	CC	O	Norm	AG	8.5	0.002500345	susceptible
75	AA	CC	O	Norm	AG	9	0.002500345	susceptible
75	AA	CC	O	Norm	AG	9.5	0.002500345	susceptible
75	AA	CC	O	Norm	AG	10	0.002500345	susceptible
75	AA	CC	O	Norm	AG	10.5	0.002500345	susceptible
75	AA	CC	O	Norm	AG	11	0.002500345	susceptible
75	AA	CC	O	Norm	AG	11.5	0.002500345	susceptible
75	AA	CC	O	Norm	AG	12	75.09175106	susceptible
75	AA	CC	O	Norm	AG	12.5	142.6739868	susceptible
75	AA	CC	O	Norm	AG	13	62.41603725	susceptible
75	AA	CC	O	Norm	AG	13.5	2.507059361	susceptible
76	AA	CC	non-O	Homo	GG	7	0.002500345	febrile
76	AA	CC	non-O	Homo	GG	7.5	0.002500345	febrile
76	AA	CC	non-O	Homo	GG	8	0.002500345	febrile
76	AA	CC	non-O	Homo	GG	8.5	0.35478798	febrile
76	AA	CC	non-O	Homo	GG	9	0.002500345	febrile
76	AA	CC	non-O	Homo	GG	9.5	13.27523525	febrile
76	AA	CC	non-O	Homo	GG	10	0.002500345	febrile
76	AA	CC	non-O	Homo	GG	10.5	0.002500345	febrile
76	AA	CC	non-O	Homo	GG	11	36.49298325	febrile
76	AA	CC	non-O	Homo	GG	11.5	56.3943976	febrile
76	AA	CC	non-O	Homo	GG	12	1140.726674	febrile
76	AA	CC	non-O	Homo	GG	12.5	5909.64488	febrile
76	AA	CC	non-O	Homo	GG	13	1145.571467	febrile
77	AA	CC	O	Homo	AG	7	0.002500345	susceptible
77	AA	CC	O	Homo	AG	7.5	0.002500345	susceptible
77	AA	CC	O	Homo	AG	8	0.002500345	susceptible
77	AA	CC	O	Homo	AG	8.5	0.002500345	susceptible
77	AA	CC	O	Homo	AG	9	0.002500345	susceptible
77	AA	CC	O	Homo	AG	9.5	8.051213033	susceptible
77	AA	CC	O	Homo	AG	10	0.002500345	susceptible
77	AA	CC	O	Homo	AG	10.5	12.3367349	susceptible
77	AA	CC	O	Homo	AG	11	36.28410901	susceptible
77	AA	CC	O	Homo	AG	11.5	0.002500345	susceptible
77	AA	CC	O	Homo	AG	12	409.9584113	susceptible
77	AA	CC	O	Homo	AG	12.5	2380.594254	susceptible
77	AA	CC	O	Homo	AG	13	488.0932352	susceptible
78	AA	CC	O	Het	GG	7	0.002500345	susceptible
78	AA	CC	O	Het	GG	7.5	0.002500345	susceptible
78	AA	CC	O	Het	GG	8	0.002500345	susceptible
78	AA	CC	O	Het	GG	8.5	0.002500345	susceptible
78	AA	CC	O	Het	GG	9	0.002500345	susceptible
78	AA	CC	O	Het	GG	9.5	0.002500345	susceptible
78	AA	CC	O	Het	GG	10	0.002500345	susceptible
78	AA	CC	O	Het	GG	10.5	0.002500345	susceptible
78	AA	CC	O	Het	GG	11	0.002500345	susceptible
78	AA	CC	O	Het	GG	11.5	0.002500345	susceptible
78	AA	CC	O	Het	GG	12	0.002500345	susceptible
78	AA	CC	O	Het	GG	12.5	6.757317421	susceptible
78	AA	CC	O	Het	GG	13	1.017683685	susceptible
78	AA	CC	O	Het	GG	13.5	0.002500345	susceptible
78	AA	CC	O	Het	GG	14	100.5268658	susceptible
78	AA	CC	O	Het	GG	14.5	64.21785738	susceptible
79	AG	TT	non-O	Norm	AG	7	0.002500345	PCR_negative
79	AG	TT	non-O	Norm	AG	7.5	0.002500345	PCR_negative
79	AG	TT	non-O	Norm	AG	8	0.002500345	PCR_negative
79	AG	TT	non-O	Norm	AG	8.5	0.002500345	PCR_negative
79	AG	TT	non-O	Norm	AG	9	0.002500345	PCR_negative
79	AG	TT	non-O	Norm	AG	9.5	0.002500345	PCR_negative
79	AG	TT	non-O	Norm	AG	10	0.002500345	PCR_negative
79	AG	TT	non-O	Norm	AG	10.5	0.002500345	PCR_negative
79	AG	TT	non-O	Norm	AG	11	0.002500345	PCR_negative
79	AG	TT	non-O	Norm	AG	11.5	0.002500345	PCR_negative
79	AG	TT	non-O	Norm	AG	12	0.002500345	PCR_negative
79	AG	TT	non-O	Norm	AG	12.5	0.002500345	PCR_negative
79	AG	TT	non-O	Norm	AG	13	0.002500345	PCR_negative
79	AG	TT	non-O	Norm	AG	13.5	0.002500345	PCR_negative
79	AG	TT	non-O	Norm	AG	14	0.002500345	PCR_negative
79	AG	TT	non-O	Norm	AG	14.5	0.002500345	PCR_negative
79	AG	TT	non-O	Norm	AG	15	0.002500345	PCR_negative
79	AG	TT	non-O	Norm	AG	16	0.002500345	PCR_negative
79	AG	TT	non-O	Norm	AG	17	0.002500345	PCR_negative
79	AG	TT	non-O	Norm	AG	18	0.002500345	PCR_negative
79	AG	TT	non-O	Norm	AG	19	0.002500345	PCR_negative
79	AG	TT	non-O	Norm	AG	20	0.002500345	PCR_negative
79	AG	TT	non-O	Norm	AG	21	0.002500345	PCR_negative
80	AA	CC	O	Het	AG	7	0.002500345	PCR_negative
80	AA	CC	O	Het	AG	7.5	0.002500345	PCR_negative
80	AA	CC	O	Het	AG	8	0.002500345	PCR_negative
80	AA	CC	O	Het	AG	8.5	0.002500345	PCR_negative
80	AA	CC	O	Het	AG	9	0.002500345	PCR_negative
80	AA	CC	O	Het	AG	9.5	0.002500345	PCR_negative
80	AA	CC	O	Het	AG	10	0.002500345	PCR_negative
80	AA	CC	O	Het	AG	10.5	0.002500345	PCR_negative
80	AA	CC	O	Het	AG	11	0.002500345	PCR_negative
80	AA	CC	O	Het	AG	11.5	0.002500345	PCR_negative
80	AA	CC	O	Het	AG	12	0.002500345	PCR_negative
80	AA	CC	O	Het	AG	12.5	0.002500345	PCR_negative
80	AA	CC	O	Het	AG	13	0.002500345	PCR_negative
80	AA	CC	O	Het	AG	13.5	0.002500345	PCR_negative
80	AA	CC	O	Het	AG	14	0.002500345	PCR_negative
80	AA	CC	O	Het	AG	14.5	0.002500345	PCR_negative
80	AA	CC	O	Het	AG	15	0.002500345	PCR_negative
80	AA	CC	O	Het	AG	16	0.002500345	PCR_negative
80	AA	CC	O	Het	AG	17	0.002500345	PCR_negative
80	AA	CC	O	Het	AG	18	0.002500345	PCR_negative
80	AA	CC	O	Het	AG	19	0.002500345	PCR_negative
80	AA	CC	O	Het	AG	20	0.002500345	PCR_negative
80	AA	CC	O	Het	AG	21	0.002500345	PCR_negative
81	AA	TT	non-O	Norm	GG	7	0.002500345	PCR_negative
81	AA	TT	non-O	Norm	GG	7.5	0.002500345	PCR_negative
81	AA	TT	non-O	Norm	GG	8	0.002500345	PCR_negative
81	AA	TT	non-O	Norm	GG	8.5	0.002500345	PCR_negative
81	AA	TT	non-O	Norm	GG	9	0.002500345	PCR_negative
81	AA	TT	non-O	Norm	GG	9.5	0.002500345	PCR_negative
81	AA	TT	non-O	Norm	GG	10	0.002500345	PCR_negative
81	AA	TT	non-O	Norm	GG	10.5	0.002500345	PCR_negative
81	AA	TT	non-O	Norm	GG	11	0.002500345	PCR_negative
81	AA	TT	non-O	Norm	GG	11.5	0.002500345	PCR_negative
81	AA	TT	non-O	Norm	GG	12	0.002500345	PCR_negative
81	AA	TT	non-O	Norm	GG	12.5	0.002500345	PCR_negative
81	AA	TT	non-O	Norm	GG	13	0.002500345	PCR_negative
81	AA	TT	non-O	Norm	GG	13.5	0.002500345	PCR_negative
81	AA	TT	non-O	Norm	GG	14	0.002500345	PCR_negative
81	AA	TT	non-O	Norm	GG	14.5	0.002500345	PCR_negative
81	AA	TT	non-O	Norm	GG	15	0.002500345	PCR_negative
81	AA	TT	non-O	Norm	GG	16	0.002500345	PCR_negative
81	AA	TT	non-O	Norm	GG	17	0.002500345	PCR_negative
81	AA	TT	non-O	Norm	GG	18	0.002500345	PCR_negative
81	AA	TT	non-O	Norm	GG	19	0.002500345	PCR_negative
81	AA	TT	non-O	Norm	GG	20	0.002500345	PCR_negative
81	AA	TT	non-O	Norm	GG	21	0.002500345	PCR_negative
82	AA	CC	non-O	Het	AA	7	0.002500345	susceptible
82	AA	CC	non-O	Het	AA	7.5	0.002500345	susceptible
82	AA	CC	non-O	Het	AA	8	0.002500345	susceptible
82	AA	CC	non-O	Het	AA	8.5	0.002500345	susceptible
82	AA	CC	non-O	Het	AA	9	0.002500345	susceptible
82	AA	CC	non-O	Het	AA	9.5	0.002500345	susceptible
82	AA	CC	non-O	Het	AA	10	0.002500345	susceptible
82	AA	CC	non-O	Het	AA	10.5	0.002500345	susceptible
82	AA	CC	non-O	Het	AA	11	0.002500345	susceptible
82	AA	CC	non-O	Het	AA	11.5	0.002500345	susceptible
82	AA	CC	non-O	Het	AA	12	0.002500345	susceptible
82	AA	CC	non-O	Het	AA	12.5	13.96907307	susceptible
82	AA	CC	non-O	Het	AA	13	2.587428282	susceptible
82	AA	CC	non-O	Het	AA	13.5	0.002500345	susceptible
82	AA	CC	non-O	Het	AA	14	176.0199277	susceptible
82	AA	CC	non-O	Het	AA	14.5	113.8238229	susceptible
83	AG	CT	non-O	Homo	GG	7	0.002500345	susceptible
83	AG	CT	non-O	Homo	GG	7.5	1.325565047	susceptible
83	AG	CT	non-O	Homo	GG	8	0.002500345	susceptible
83	AG	CT	non-O	Homo	GG	8.5	0.002500345	susceptible
83	AG	CT	non-O	Homo	GG	9	0.002500345	susceptible
83	AG	CT	non-O	Homo	GG	9.5	0.002500345	susceptible
83	AG	CT	non-O	Homo	GG	10	0.002500345	susceptible
83	AG	CT	non-O	Homo	GG	10.5	0.002500345	susceptible
83	AG	CT	non-O	Homo	GG	11	0.002500345	susceptible
83	AG	CT	non-O	Homo	GG	11.5	0.002500345	susceptible
83	AG	CT	non-O	Homo	GG	12	0.002500345	susceptible
83	AG	CT	non-O	Homo	GG	12.5	0.002500345	susceptible
83	AG	CT	non-O	Homo	GG	13	0.002500345	susceptible
83	AG	CT	non-O	Homo	GG	13.5	0.002500345	susceptible
83	AG	CT	non-O	Homo	GG	14	0.002500345	susceptible
83	AG	CT	non-O	Homo	GG	14.5	0.002500345	susceptible
83	AG	CT	non-O	Homo	GG	15	0.002500345	susceptible
83	AG	CT	non-O	Homo	GG	16	0.002500345	susceptible
83	AG	CT	non-O	Homo	GG	17	0.002500345	susceptible
83	AG	CT	non-O	Homo	GG	18	151.6742232	susceptible
83	AG	CT	non-O	Homo	GG	18.5	0.002500345	susceptible
84	AG	CC	non-O	Homo	AA	7	0.002500345	chronic
84	AG	CC	non-O	Homo	AA	7.5	0.002500345	chronic
84	AG	CC	non-O	Homo	AA	8	0.002500345	chronic
84	AG	CC	non-O	Homo	AA	8.5	0.002500345	chronic
84	AG	CC	non-O	Homo	AA	9	0.002500345	chronic
84	AG	CC	non-O	Homo	AA	9.5	0.002500345	chronic
84	AG	CC	non-O	Homo	AA	10	0.002500345	chronic
84	AG	CC	non-O	Homo	AA	10.5	0.002500345	chronic
84	AG	CC	non-O	Homo	AA	11	0.002500345	chronic
84	AG	CC	non-O	Homo	AA	11.5	0.002500345	chronic
84	AG	CC	non-O	Homo	AA	12.5	0.002500345	chronic
84	AG	CC	non-O	Homo	AA	13	0.002500345	chronic
84	AG	CC	non-O	Homo	AA	13.5	0.002500345	chronic
84	AG	CC	non-O	Homo	AA	14	0.002500345	chronic
84	AG	CC	non-O	Homo	AA	14.5	0.002500345	chronic
84	AG	CC	non-O	Homo	AA	15	0.002500345	chronic
84	AG	CC	non-O	Homo	AA	16	0.002500345	chronic
84	AG	CC	non-O	Homo	AA	17	0.002500345	chronic
84	AG	CC	non-O	Homo	AA	18	8.670221314	chronic
84	AG	CC	non-O	Homo	AA	19	12.88520489	chronic
84	AG	CC	non-O	Homo	AA	20	0.002500345	chronic
84	AG	CC	non-O	Homo	AA	21	15.96637848	chronic
85	AA	CT	O	Het	GG	7	0.002500345	PCR_negative
85	AA	CT	O	Het	GG	7.5	0.002500345	PCR_negative
85	AA	CT	O	Het	GG	8	0.002500345	PCR_negative
85	AA	CT	O	Het	GG	8.5	0.002500345	PCR_negative
85	AA	CT	O	Het	GG	9	0.002500345	PCR_negative
85	AA	CT	O	Het	GG	9.5	0.002500345	PCR_negative
85	AA	CT	O	Het	GG	10	0.002500345	PCR_negative
85	AA	CT	O	Het	GG	10.5	0.002500345	PCR_negative
85	AA	CT	O	Het	GG	11	0.002500345	PCR_negative
85	AA	CT	O	Het	GG	11.5	0.002500345	PCR_negative
85	AA	CT	O	Het	GG	12	0.002500345	PCR_negative
85	AA	CT	O	Het	GG	12.5	0.002500345	PCR_negative
85	AA	CT	O	Het	GG	13	0.002500345	PCR_negative
85	AA	CT	O	Het	GG	13.5	0.002500345	PCR_negative
85	AA	CT	O	Het	GG	14	0.002500345	PCR_negative
85	AA	CT	O	Het	GG	14.5	0.002500345	PCR_negative
85	AA	CT	O	Het	GG	15	0.002500345	PCR_negative
85	AA	CT	O	Het	GG	16	0.002500345	PCR_negative
85	AA	CT	O	Het	GG	17	0.002500345	PCR_negative
85	AA	CT	O	Het	GG	18	0.002500345	PCR_negative
85	AA	CT	O	Het	GG	19	0.002500345	PCR_negative
85	AA	CT	O	Het	GG	20	0.002500345	PCR_negative
85	AA	CT	O	Het	GG	21	0.002500345	PCR_negative
86	AA	CC	non-O	NA	GG	7	0.002500345	PCR_negative
86	AA	CC	non-O	NA	GG	7.5	0.002500345	PCR_negative
86	AA	CC	non-O	NA	GG	8	0.002500345	PCR_negative
86	AA	CC	non-O	NA	GG	8.5	0.002500345	PCR_negative
86	AA	CC	non-O	NA	GG	9	0.002500345	PCR_negative
86	AA	CC	non-O	NA	GG	9.5	0.002500345	PCR_negative
86	AA	CC	non-O	NA	GG	10	0.002500345	PCR_negative
86	AA	CC	non-O	NA	GG	10.5	0.002500345	PCR_negative
86	AA	CC	non-O	NA	GG	11	0.002500345	PCR_negative
86	AA	CC	non-O	NA	GG	11.5	0.002500345	PCR_negative
86	AA	CC	non-O	NA	GG	12	0.002500345	PCR_negative
86	AA	CC	non-O	NA	GG	12.5	0.002500345	PCR_negative
86	AA	CC	non-O	NA	GG	13	0.002500345	PCR_negative
86	AA	CC	non-O	NA	GG	13.5	0.002500345	PCR_negative
86	AA	CC	non-O	NA	GG	14	0.002500345	PCR_negative
86	AA	CC	non-O	NA	GG	14.5	0.002500345	PCR_negative
86	AA	CC	non-O	NA	GG	15	0.002500345	PCR_negative
86	AA	CC	non-O	NA	GG	16	0.002500345	PCR_negative
86	AA	CC	non-O	NA	GG	17	0.002500345	PCR_negative
86	AA	CC	non-O	NA	GG	18	0.002500345	PCR_negative
86	AA	CC	non-O	NA	GG	19	0.002500345	PCR_negative
86	AA	CC	non-O	NA	GG	20	0.002500345	PCR_negative
86	AA	CC	non-O	NA	GG	21	0.002500345	PCR_negative
87	AA	CT	O	Homo	GG	7	0.002500345	PCR_negative
87	AA	CT	O	Homo	GG	7.5	0.002500345	PCR_negative
87	AA	CT	O	Homo	GG	8	0.002500345	PCR_negative
87	AA	CT	O	Homo	GG	8.5	0.002500345	PCR_negative
87	AA	CT	O	Homo	GG	9	0.002500345	PCR_negative
87	AA	CT	O	Homo	GG	9.5	0.002500345	PCR_negative
87	AA	CT	O	Homo	GG	10	0.002500345	PCR_negative
87	AA	CT	O	Homo	GG	10.5	0.002500345	PCR_negative
87	AA	CT	O	Homo	GG	11	0.002500345	PCR_negative
87	AA	CT	O	Homo	GG	11.5	0.002500345	PCR_negative
87	AA	CT	O	Homo	GG	12	0.002500345	PCR_negative
87	AA	CT	O	Homo	GG	12.5	0.002500345	PCR_negative
87	AA	CT	O	Homo	GG	13	0.002500345	PCR_negative
87	AA	CT	O	Homo	GG	13.5	0.002500345	PCR_negative
87	AA	CT	O	Homo	GG	14	0.002500345	PCR_negative
87	AA	CT	O	Homo	GG	14.5	0.002500345	PCR_negative
87	AA	CT	O	Homo	GG	15	0.002500345	PCR_negative
87	AA	CT	O	Homo	GG	16	0.002500345	PCR_negative
87	AA	CT	O	Homo	GG	17	0.002500345	PCR_negative
87	AA	CT	O	Homo	GG	18	0.002500345	PCR_negative
87	AA	CT	O	Homo	GG	19	0.002500345	PCR_negative
87	AA	CT	O	Homo	GG	20	0.002500345	PCR_negative
87	AA	CT	O	Homo	GG	21	0.002500345	PCR_negative
88	AA	CC	O	Homo	AG	7	0.002500345	PCR_negative
88	AA	CC	O	Homo	AG	7.5	0.002500345	PCR_negative
88	AA	CC	O	Homo	AG	8	0.002500345	PCR_negative
88	AA	CC	O	Homo	AG	8.5	0.002500345	PCR_negative
88	AA	CC	O	Homo	AG	9	0.002500345	PCR_negative
88	AA	CC	O	Homo	AG	9.5	0.002500345	PCR_negative
88	AA	CC	O	Homo	AG	10	0.002500345	PCR_negative
88	AA	CC	O	Homo	AG	10.5	0.002500345	PCR_negative
88	AA	CC	O	Homo	AG	11	0.002500345	PCR_negative
88	AA	CC	O	Homo	AG	11.5	0.002500345	PCR_negative
88	AA	CC	O	Homo	AG	12	0.002500345	PCR_negative
88	AA	CC	O	Homo	AG	12.5	0.002500345	PCR_negative
88	AA	CC	O	Homo	AG	13	0.002500345	PCR_negative
88	AA	CC	O	Homo	AG	13.5	0.002500345	PCR_negative
88	AA	CC	O	Homo	AG	14	0.002500345	PCR_negative
88	AA	CC	O	Homo	AG	14.5	0.002500345	PCR_negative
88	AA	CC	O	Homo	AG	15	0.002500345	PCR_negative
88	AA	CC	O	Homo	AG	16	0.002500345	PCR_negative
88	AA	CC	O	Homo	AG	17	0.002500345	PCR_negative
88	AA	CC	O	Homo	AG	18	0.002500345	PCR_negative
88	AA	CC	O	Homo	AG	19	0.002500345	PCR_negative
88	AA	CC	O	Homo	AG	20	0.002500345	PCR_negative
88	AA	CC	O	Homo	AG	21	0.002500345	PCR_negative
89	AA	CT	non-O	Het	AG	7	0.002500345	PCR_negative
89	AA	CT	non-O	Het	AG	7.5	0.002500345	PCR_negative
89	AA	CT	non-O	Het	AG	8	0.002500345	PCR_negative
89	AA	CT	non-O	Het	AG	8.5	0.002500345	PCR_negative
89	AA	CT	non-O	Het	AG	9	0.002500345	PCR_negative
89	AA	CT	non-O	Het	AG	9.5	0.002500345	PCR_negative
89	AA	CT	non-O	Het	AG	10	0.002500345	PCR_negative
89	AA	CT	non-O	Het	AG	10.5	0.002500345	PCR_negative
89	AA	CT	non-O	Het	AG	11	0.002500345	PCR_negative
89	AA	CT	non-O	Het	AG	12	0.002500345	PCR_negative
89	AA	CT	non-O	Het	AG	12.5	0.002500345	PCR_negative
89	AA	CT	non-O	Het	AG	13	0.002500345	PCR_negative
89	AA	CT	non-O	Het	AG	13.5	0.002500345	PCR_negative
89	AA	CT	non-O	Het	AG	14	0.002500345	PCR_negative
89	AA	CT	non-O	Het	AG	14.5	0.002500345	PCR_negative
89	AA	CT	non-O	Het	AG	15	0.002500345	PCR_negative
89	AA	CT	non-O	Het	AG	16	0.002500345	PCR_negative
89	AA	CT	non-O	Het	AG	17	0.002500345	PCR_negative
89	AA	CT	non-O	Het	AG	18	0.002500345	PCR_negative
89	AA	CT	non-O	Het	AG	19	0.002500345	PCR_negative
89	AA	CT	non-O	Het	AG	20	0.002500345	PCR_negative
89	AA	CT	non-O	Het	AG	21	0.002500345	PCR_negative
90	AA	CC	O	Het	AG	7	0.002500345	susceptible
90	AA	CC	O	Het	AG	7.5	0.002500345	susceptible
90	AA	CC	O	Het	AG	8	0.002500345	susceptible
90	AA	CC	O	Het	AG	8.5	0.002500345	susceptible
90	AA	CC	O	Het	AG	9	0.002500345	susceptible
90	AA	CC	O	Het	AG	9.5	0.002500345	susceptible
90	AA	CC	O	Het	AG	10	0.002500345	susceptible
90	AA	CC	O	Het	AG	10.5	0.002500345	susceptible
90	AA	CC	O	Het	AG	11	0.002500345	susceptible
90	AA	CC	O	Het	AG	12	0.002500345	susceptible
90	AA	CC	O	Het	AG	12.5	0.104105891	susceptible
90	AA	CC	O	Het	AG	13	0.055623396	susceptible
90	AA	CC	O	Het	AG	13.5	0.002500345	susceptible
90	AA	CC	O	Het	AG	14	1.114750979	susceptible
90	AA	CC	O	Het	AG	14.5	0.514199973	susceptible
90	AA	CC	O	Het	AG	15	0.002500345	susceptible
90	AA	CC	O	Het	AG	16	3.313337218	susceptible
90	AA	CC	O	Het	AG	17	15.1840013	susceptible
90	AA	CC	O	Het	AG	18	634.7817964	susceptible
90	AA	CC	O	Het	AG	19	902.3538247	susceptible
90	AA	CC	O	Het	AG	20	435.8588657	susceptible
90	AA	CC	O	Het	AG	21	3854.914478	susceptible
91	AA	CC	non-O	Norm	AG	7	0.002500345	PCR_negative
91	AA	CC	non-O	Norm	AG	7.5	0.002500345	PCR_negative
91	AA	CC	non-O	Norm	AG	8	0.002500345	PCR_negative
91	AA	CC	non-O	Norm	AG	8.5	0.002500345	PCR_negative
91	AA	CC	non-O	Norm	AG	9	0.002500345	PCR_negative
91	AA	CC	non-O	Norm	AG	9.5	0.002500345	PCR_negative
91	AA	CC	non-O	Norm	AG	10	0.002500345	PCR_negative
91	AA	CC	non-O	Norm	AG	10.5	0.002500345	PCR_negative
91	AA	CC	non-O	Norm	AG	11	0.002500345	PCR_negative
91	AA	CC	non-O	Norm	AG	12	0.002500345	PCR_negative
91	AA	CC	non-O	Norm	AG	12.5	0.002500345	PCR_negative
91	AA	CC	non-O	Norm	AG	13	0.002500345	PCR_negative
91	AA	CC	non-O	Norm	AG	13.5	0.002500345	PCR_negative
91	AA	CC	non-O	Norm	AG	14	0.002500345	PCR_negative
91	AA	CC	non-O	Norm	AG	14.5	0.002500345	PCR_negative
91	AA	CC	non-O	Norm	AG	15	0.002500345	PCR_negative
91	AA	CC	non-O	Norm	AG	16	0.002500345	PCR_negative
91	AA	CC	non-O	Norm	AG	17	0.002500345	PCR_negative
91	AA	CC	non-O	Norm	AG	18	0.002500345	PCR_negative
91	AA	CC	non-O	Norm	AG	19	0.002500345	PCR_negative
91	AA	CC	non-O	Norm	AG	20	0.002500345	PCR_negative
91	AA	CC	non-O	Norm	AG	21	0.002500345	PCR_negative
92	AA	TT	non-O	Norm	AG	7	0.061427604	chronic
92	AA	TT	non-O	Norm	AG	7.5	0.097043003	chronic
92	AA	TT	non-O	Norm	AG	8	0.002500345	chronic
92	AA	TT	non-O	Norm	AG	8.5	0.002500345	chronic
92	AA	TT	non-O	Norm	AG	9	0.002500345	chronic
92	AA	TT	non-O	Norm	AG	9.5	0.002500345	chronic
92	AA	TT	non-O	Norm	AG	10	0.002500345	chronic
92	AA	TT	non-O	Norm	AG	10.5	0.002500345	chronic
92	AA	TT	non-O	Norm	AG	11	0.002500345	chronic
92	AA	TT	non-O	Norm	AG	12	0.026448799	chronic
92	AA	TT	non-O	Norm	AG	12.5	0.024582002	chronic
92	AA	TT	non-O	Norm	AG	13	0.052042904	chronic
92	AA	TT	non-O	Norm	AG	13.5	0.0142009	chronic
92	AA	TT	non-O	Norm	AG	14	0.359075912	chronic
92	AA	TT	non-O	Norm	AG	14.5	0.307685497	chronic
92	AA	TT	non-O	Norm	AG	15	0.683932475	chronic
92	AA	TT	non-O	Norm	AG	16	4.848786516	chronic
92	AA	TT	non-O	Norm	AG	17	16.88822029	chronic
92	AA	TT	non-O	Norm	AG	18	1.294826984	chronic
92	AA	TT	non-O	Norm	AG	19	33.77769565	chronic
92	AA	TT	non-O	Norm	AG	20	86.66446448	chronic
92	AA	TT	non-O	Norm	AG	21	368.1425013	chronic
93	AA	CC	O	Norm	AA	7	0.132658609	febrile
93	AA	CC	O	Norm	AA	7.5	0.100404094	febrile
93	AA	CC	O	Norm	AA	8	0.061056501	febrile
93	AA	CC	O	Norm	AA	8.5	0.002500345	febrile
93	AA	CC	O	Norm	AA	9	0.98131752	febrile
93	AA	CC	O	Norm	AA	9.5	0.628657989	febrile
93	AA	CC	O	Norm	AA	10	0.223082408	febrile
93	AA	CC	O	Norm	AA	10.5	1.045058014	febrile
93	AA	CC	O	Norm	AA	11	11.85471949	febrile
93	AA	CC	O	Norm	AA	12	18.20046997	febrile
93	AA	CC	O	Norm	AA	12.5	20.58949057	febrile
93	AA	CC	O	Norm	AA	13	18.79099866	febrile
93	AA	CC	O	Norm	AA	13.5	7.348773659	febrile
93	AA	CC	O	Norm	AA	14	574.7276854	febrile
93	AA	CC	O	Norm	AA	14.5	350.4489842	febrile
93	AA	CC	O	Norm	AA	15	522.4371228	febrile
93	AA	CC	O	Norm	AA	16	6195.118905	febrile
93	AA	CC	O	Norm	AA	16.5	3221.398716	febrile
94	AA	CC	non-O	Het	AA	7	0.030451101	chronic
94	AA	CC	non-O	Het	AA	7.5	0.018343203	chronic
94	AA	CC	non-O	Het	AA	8	0.002500345	chronic
94	AA	CC	non-O	Het	AA	8.5	0.002500345	chronic
94	AA	CC	non-O	Het	AA	9	0.002500345	chronic
94	AA	CC	non-O	Het	AA	9.5	0.002500345	chronic
94	AA	CC	non-O	Het	AA	10	0.002500345	chronic
94	AA	CC	non-O	Het	AA	10.5	0.075513994	chronic
94	AA	CC	non-O	Het	AA	11	0.237870588	chronic
94	AA	CC	non-O	Het	AA	12	0.533829644	chronic
94	AA	CC	non-O	Het	AA	12.5	0.203814592	chronic
94	AA	CC	non-O	Het	AA	13	0.044347601	chronic
94	AA	CC	non-O	Het	AA	13.5	0.223301089	chronic
94	AA	CC	non-O	Het	AA	14	2.962975881	chronic
94	AA	CC	non-O	Het	AA	14.5	1.193969013	chronic
94	AA	CC	non-O	Het	AA	15	2.764126117	chronic
94	AA	CC	non-O	Het	AA	16	17.01550081	chronic
94	AA	CC	non-O	Het	AA	17	184.8130748	chronic
94	AA	CC	non-O	Het	AA	18	0.002500345	chronic
94	AA	CC	non-O	Het	AA	19	53.0259984	chronic
94	AA	CC	non-O	Het	AA	20	0.707305015	chronic
94	AA	CC	non-O	Het	AA	21	122.9988272	chronic
95	AA	CC	non-O	Het	AG	7	0.002500345	PCR_negative
95	AA	CC	non-O	Het	AG	7.5	0.002500345	PCR_negative
95	AA	CC	non-O	Het	AG	8	0.002500345	PCR_negative
95	AA	CC	non-O	Het	AG	8.5	0.002500345	PCR_negative
95	AA	CC	non-O	Het	AG	9	0.002500345	PCR_negative
95	AA	CC	non-O	Het	AG	9.5	0.002500345	PCR_negative
95	AA	CC	non-O	Het	AG	10	0.002500345	PCR_negative
95	AA	CC	non-O	Het	AG	10.5	0.002500345	PCR_negative
95	AA	CC	non-O	Het	AG	11	0.002500345	PCR_negative
95	AA	CC	non-O	Het	AG	11.5	0.002500345	PCR_negative
95	AA	CC	non-O	Het	AG	12	0.002500345	PCR_negative
95	AA	CC	non-O	Het	AG	12.5	0.002500345	PCR_negative
95	AA	CC	non-O	Het	AG	13	0.002500345	PCR_negative
95	AA	CC	non-O	Het	AG	13.5	0.002500345	PCR_negative
95	AA	CC	non-O	Het	AG	14	0.002500345	PCR_negative
95	AA	CC	non-O	Het	AG	14.5	0.002500345	PCR_negative
95	AA	CC	non-O	Het	AG	15	0.002500345	PCR_negative
95	AA	CC	non-O	Het	AG	16	0.002500345	PCR_negative
95	AA	CC	non-O	Het	AG	17	0.002500345	PCR_negative
95	AA	CC	non-O	Het	AG	18	0.002500345	PCR_negative
95	AA	CC	non-O	Het	AG	19	0.002500345	PCR_negative
95	AA	CC	non-O	Het	AG	20	0.002500345	PCR_negative
95	AA	CC	non-O	Het	AG	21	0.002500345	PCR_negative
96	AA	CC	O	Norm	AG	7	0.002500345	chronic
96	AA	CC	O	Norm	AG	7.5	0.002500345	chronic
96	AA	CC	O	Norm	AG	8	0.002500345	chronic
96	AA	CC	O	Norm	AG	8.5	0.002500345	chronic
96	AA	CC	O	Norm	AG	9	0.002500345	chronic
96	AA	CC	O	Norm	AG	9.5	0.002500345	chronic
96	AA	CC	O	Norm	AG	10	0.002500345	chronic
96	AA	CC	O	Norm	AG	10.5	0.002500345	chronic
96	AA	CC	O	Norm	AG	11	0.002500345	chronic
96	AA	CC	O	Norm	AG	11.5	0.002500345	chronic
96	AA	CC	O	Norm	AG	12	0.002500345	chronic
96	AA	CC	O	Norm	AG	12.5	0.002500345	chronic
96	AA	CC	O	Norm	AG	13	0.002500345	chronic
96	AA	CC	O	Norm	AG	13.5	0.002500345	chronic
96	AA	CC	O	Norm	AG	14	2.857476028	chronic
96	AA	CC	O	Norm	AG	14.5	0.028349702	chronic
96	AA	CC	O	Norm	AG	15	0.002500345	chronic
96	AA	CC	O	Norm	AG	16	0.078210705	chronic
96	AA	CC	O	Norm	AG	17	6.510504845	chronic
96	AA	CC	O	Norm	AG	18	1.298050998	chronic
96	AA	CC	O	Norm	AG	19	96.18364889	chronic
96	AA	CC	O	Norm	AG	20	2.009082073	chronic
96	AA	CC	O	Norm	AG	21	59.64837892	chronic
97	AA	CT	non-O	Norm	AA	7	0.002500345	chronic
97	AA	CT	non-O	Norm	AA	7.5	0.002500345	chronic
97	AA	CT	non-O	Norm	AA	8	0.002500345	chronic
97	AA	CT	non-O	Norm	AA	8.5	0.002500345	chronic
97	AA	CT	non-O	Norm	AA	9	0.002500345	chronic
97	AA	CT	non-O	Norm	AA	9.5	0.002500345	chronic
97	AA	CT	non-O	Norm	AA	10	0.002500345	chronic
97	AA	CT	non-O	Norm	AA	10.5	0.002500345	chronic
97	AA	CT	non-O	Norm	AA	11	0.002500345	chronic
97	AA	CT	non-O	Norm	AA	11.5	0.002500345	chronic
97	AA	CT	non-O	Norm	AA	12	0.002500345	chronic
97	AA	CT	non-O	Norm	AA	12.5	0.002500345	chronic
97	AA	CT	non-O	Norm	AA	13	0.002500345	chronic
97	AA	CT	non-O	Norm	AA	13.5	0.002500345	chronic
97	AA	CT	non-O	Norm	AA	14	0.002500345	chronic
97	AA	CT	non-O	Norm	AA	14.5	0.002500345	chronic
97	AA	CT	non-O	Norm	AA	15	0.002500345	chronic
97	AA	CT	non-O	Norm	AA	16	0.002500345	chronic
97	AA	CT	non-O	Norm	AA	17	0.002500345	chronic
97	AA	CT	non-O	Norm	AA	18	0.002500345	chronic
97	AA	CT	non-O	Norm	AA	19	0.0246293	chronic
97	AA	CT	non-O	Norm	AA	20	0.002500345	chronic
97	AA	CT	non-O	Norm	AA	21	0.058695799	chronic
98	AA	TT	O	Homo	AA	7	0.002500345	chronic
98	AA	TT	O	Homo	AA	7.5	0.002500345	chronic
98	AA	TT	O	Homo	AA	8	0.002500345	chronic
98	AA	TT	O	Homo	AA	8.5	0.002500345	chronic
98	AA	TT	O	Homo	AA	9	0.002500345	chronic
98	AA	TT	O	Homo	AA	9.5	0.002500345	chronic
98	AA	TT	O	Homo	AA	10	0.002500345	chronic
98	AA	TT	O	Homo	AA	10.5	0.002500345	chronic
98	AA	TT	O	Homo	AA	11	0.002500345	chronic
98	AA	TT	O	Homo	AA	12	0.002500345	chronic
98	AA	TT	O	Homo	AA	12.5	0.002500345	chronic
98	AA	TT	O	Homo	AA	13	0.002500345	chronic
98	AA	TT	O	Homo	AA	13.5	0.002500345	chronic
98	AA	TT	O	Homo	AA	14	0.002500345	chronic
98	AA	TT	O	Homo	AA	14.5	0.007293801	chronic
98	AA	TT	O	Homo	AA	15	0.077570991	chronic
98	AA	TT	O	Homo	AA	16	0.025346098	chronic
98	AA	TT	O	Homo	AA	17	0.615380283	chronic
98	AA	TT	O	Homo	AA	18	0.077115399	chronic
[truncated: 921 more rows]
