# Supplementary material for: The Dantu blood group prevents parasite growth in vivo: Evidence from a controlled human malaria infection study
Source: eLife. 2023 Jun 13;12:e83874. doi: 10.7554/eLife.83874 (PMC10264070; doi:10.7554/eLife.83874)
Supplement: Table 1—source data 1. [file elife-83874-table1-data1.txt]

SubjectID	Dantu	G6PD (+202)	ABO	_-Thalassaemia	ATP2B4	Maximum_parasitaemia	Maximum_parasitaemia_2
1	AG	CC	O	Norm	AA	104.2376671	Below500
2	AG	CC	non-O	Het	AG	0.050880815	Below500
3	GG	CC	O	Het	AG	2.757340279	Below500
4	AA	CC	O	Norm	AA	20.60456325	Below500
5	AA	CC	NA	Norm	GG	65.27417223	Below500
6	AA	CC	O	Het	AA	0.002500345	Below500
7	AA	CC	non-O	Norm	AG	1.377076971	Below500
8	AA	CC	O	Homo	GG	3.280069819	Below500
9	GG	TT	O	Het	GG	1.583883968	Below500
10	AA	TT	O	Het	GG	214.2308803	Below500
11	AA	TT	non-O	Het	GG	0.002500345	Below500
12	AA	CC	O	Het	AG	2.451476763	Below500
13	AA	CC	O	Norm	AG	72.58330582	Below500
14	GG	CC	non-O	Het	GG	0.002500345	Below500
15	AA	CC	O	Het	AG	53.13394673	Below500
16	AA	TT	O	Norm	AG	73.36026182	Below500
17	AA	CC	non-O	Norm	GG	84.71455066	Below500
18	AA	CT	O	Het	AA	131.1404223	Below500
19	AA	CC	non-O	Het	GG	1097.605517	Above500
20	AA	TT	non-O	Het	AA	1.41104086	Below500
21	AA	CC	O	Norm	GG	10.9453194	Below500
22	AG	TT	O	Het	GG	0.451778713	Below500
23	AA	CC	non-O	Norm	GG	3.040109142	Below500
24	AA	TT	O	Het	GG	0.189191181	Below500
25	AA	CC	O	Het	GG	2.107119194	Below500
26	AA	CC	non-O	Het	AG	77.76885795	Below500
27	AA	CT	non-O	Norm	GG	94.32685673	Below500
28	AA	CC	O	Homo	AG	0.002500345	Below500
29	AA	CC	NA	Het	AA	4.550867255	Below500
30	AA	CC	O	Het	GG	217.7118368	Below500
31	AA	CC	non-O	Norm	AA	267.4847475	Below500
32	AG	CC	O	Norm	GG	138.1897242	Below500
33	AA	CC	O	Het	AG	210.083982	Below500
34	AA	CC	non-O	Het	GG	480.4226328	Below500
35	AA	CC	O	Het	GG	71.82171475	Below500
36	AA	CC	O	Het	AG	2751.965	Above500
37	AA	CC	O	Homo	GG	1.498387211	Below500
38	AA	CC	O	Norm	AG	0.136182106	Below500
39	AG	CC	O	Norm	AG	0.002500345	Below500
40	AA	CT	non-O	Het	AG	0.002500345	Below500
41	AA	CT	O	NA	AG	1.136142446	Below500
42	AG	CC	non-O	Norm	AG	0.002500345	Below500
43	AG	CC	O	Het	AA	0.002500345	Below500
44	AA	CC	NA	Norm	GG	0.002500345	Below500
45	AA	CC	non-O	Het	GG	0.002500345	Below500
46	AA	CC	non-O	Het	AG	4.760328477	Below500
47	AA	CC	non-O	Homo	GG	0.002500345	Below500
48	AG	CC	O	Het	AG	0.726502169	Below500
49	AG	CC	non-O	Het	AG	1.7573181	Below500
50	AG	CC	O	Norm	GG	3.662767359	Below500
51	AA	CT	O	Homo	AG	0.536608847	Below500
52	AG	CC	O	Norm	AG	0.002500345	Below500
53	AA	CC	O	Norm	AG	0.002500345	Below500
54	AG	CC	O	Het	AG	0.002500345	Below500
55	AA	CC	O	Homo	GG	0.002500345	Below500
56	AA	CC	O	Homo	AG	0.002500345	Below500
57	AA	TT	non-O	Het	GG	43.8046307	Below500
58	AA	TT	non-O	Het	GG	0.002500345	Below500
59	AA	CC	non-O	Homo	GG	146.2739047	Below500
60	AA	CC	O	Norm	GG	1.278043606	Below500
61	AA	CC	O	Het	GG	6.123234996	Below500
62	AA	CC	O	Het	GG	89.16983484	Below500
63	AA	TT	O	Homo	AG	7.44825262	Below500
64	AA	CC	non-O	Norm	AA	6.766490126	Below500
65	AA	CC	O	Het	AG	503.8181927	Above500
66	AG	CC	non-O	Het	GG	108.7188156	Below500
67	AA	CC	O	Norm	GG	323.3232078	Below500
68	AA	CT	non-O	Het	AG	820.5457355	Above500
69	AA	CC	O	Het	GG	109.9874096	Below500
70	AA	CC	non-O	Norm	GG	113.4160781	Below500
71	AA	CC	non-O	Het	AA	1894.02606	Above500
72	AA	CC	non-O	Het	AG	160.8245089	Below500
73	AA	CC	O	Het	AG	6523.748837	Above500
74	AG	CC	O	Het	AG	395.0781626	Below500
75	AA	CC	O	Norm	AG	142.6739868	Below500
76	AA	CC	non-O	Homo	GG	5909.64488	Above500
77	AA	CC	O	Homo	AG	2380.594254	Above500
78	AA	CC	O	Het	GG	100.5268658	Below500
79	AG	TT	non-O	Norm	AG	0.002500345	Below500
80	AA	CC	O	Het	AG	0.002500345	Below500
81	AA	TT	non-O	Norm	GG	0.002500345	Below500
82	AA	CC	non-O	Het	AA	176.0199277	Below500
83	AG	CT	non-O	Homo	GG	151.6742232	Below500
84	AG	CC	non-O	Homo	AA	15.96637848	Below500
85	AA	CT	O	Het	GG	0.002500345	Below500
86	AA	CC	non-O	NA	GG	0.002500345	Below500
87	AA	CT	O	Homo	GG	0.002500345	Below500
88	AA	CC	O	Homo	AG	0.002500345	Below500
89	AA	CT	non-O	Het	AG	0.002500345	Below500
90	AA	CC	O	Het	AG	3854.914478	Above500
91	AA	CC	non-O	Norm	AG	0.002500345	Below500
92	AA	TT	non-O	Norm	AG	368.1425013	Below500
93	AA	CC	O	Norm	AA	6195.118905	Above500
94	AA	CC	non-O	Het	AA	184.8130748	Below500
95	AA	CC	non-O	Het	AG	0.002500345	Below500
96	AA	CC	O	Norm	AG	96.18364889	Below500
97	AA	CT	non-O	Norm	AA	0.058695799	Below500
98	AA	TT	O	Homo	AA	19.89780804	Below500
99	AA	CC	O	Het	AA	0.009511402	Below500
100	AA	CC	non-O	Het	GG	5419.270633	Above500
101	AA	CC	non-O	Het	GG	547.8534346	Above500
102	AA	CC	non-O	Homo	AG	14.67812832	Below500
103	AA	CC	non-O	Norm	AG	444.6381041	Below500
104	AG	CC	non-O	Norm	AG	0.335636206	Below500
105	AA	CC	O	Norm	GG	0.022200102	Below500
106	AA	CC	O	Norm	AA	0.0045011	Below500
107	AA	CC	non-O	Het	AG	0.013010598	Below500
108	AA	CC	O	Het	GG	0.240064103	Below500
109	AG	CC	O	Norm	GG	0.019008098	Below500
110	AA	CC	non-O	Het	AG	0.002500345	Below500
111	AG	CC	non-O	Norm	AG	410.7750609	Below500
112	AA	CC	O	Norm	GG	6097.14059	Above500
113	AA	CC	non-O	Norm	AG	8561.125824	Above500
114	AA	CC	non-O	Het	AA	1638.218853	Above500
115	AA	CC	non-O	Het	AG	1317.054881	Above500
116	AA	TT	O	Homo	GG	3911.549351	Above500
117	AA	CC	non-O	Het	AG	384.7176716	Below500
118	AA	CC	non-O	Het	GG	1862.753679	Above500
119	AA	CC	O	Norm	AG	1810.084187	Above500
120	AG	CC	non-O	Het	AG	130.2417272	Below500
121	AG	CC	O	Norm	GG	141.1197731	Below500
122	AA	CT	O	Norm	GG	4849.97253	Above500
123	AG	CC	non-O	Norm	AG	0.002500345	Below500
124	AA	CC	O	Het	GG	0.002500345	Below500
125	AA	CT	O	Homo	AG	2385.100772	Above500
126	AG	CT	non-O	Het	GG	0.7132725	Below500
127	AA	CT	O	Norm	GG	5411.965823	Above500
128	AA	CT	O	Het	AA	0.002500345	Below500
129	AA	CT	non-O	Norm	GG	0.002500345	Below500
130	AA	CC	O	Het	GG	96.68873564	Below500
131	AG	CC	O	Norm	AG	10.03505046	Below500
132	AA	CC	O	Het	AG	456.011046	Below500
133	AA	CC	non-O	Norm	AA	0.002500345	Below500
134	AG	CC	non-O	Homo	AA	202.047305	Below500
135	AA	CC	non-O	Het	GG	9693.895994	Above500
136	AA	CC	non-O	Het	AG	2174.084695	Above500
137	AA	CC	non-O	Homo	GG	1714.392884	Above500
138	AG	CC	O	Norm	GG	0.602085418	Below500
139	AA	CC	non-O	Het	GG	0.019917502	Below500
140	AA	CC	O	Het	GG	457.4967285	Below500
141	AA	CC	non-O	NA	GG	2.614084881	Below500
