# Supplementary material for: The Dantu blood group prevents parasite growth in vivo: Evidence from a controlled human malaria infection study
Source: eLife. 2023 Jun 13;12:e83874. doi: 10.7554/eLife.83874 (PMC10264070; doi:10.7554/eLife.83874)
Supplement: Figure 3—figure supplement 1—source data 1. [file elife-83874-fig3-figsupp1-data1.txt]

SubjectID	Dantu	anti-schizont antibodies
1	AG	0.531
2	AG	-0.240
3	GG	1.123
4	AA	0.896
5	AA	0.454
6	AA	0.669
7	AA	0.685
8	AA	0.755
9	GG	1.381
10	AA	1.239
11	AA	1.005
12	AA	0.687
13	AA	0.756
14	GG	0.870
15	AA	1.332
16	AA	-0.237
17	AA	0.430
18	AA	-1.011
19	AA	-0.009
20	AA	0.692
21	AA	0.705
22	AG	1.801
23	AA	1.658
24	AA	0.903
25	AA	0.120
26	AA	0.991
27	AA	-0.243
28	AA	1.199
29	AA	0.466
30	AA	-0.411
31	AA	-0.216
32	AG	0.167
33	AA	0.210
34	AA	-0.354
35	AA	0.784
36	AA	-0.387
37	AA	1.445
38	AA	1.324
39	AG	1.625
40	AA	1.941
41	AA	1.019
42	AG	1.253
43	AG	1.251
44	AA	0.966
45	AA	1.622
46	AA	1.334
47	AA	1.303
48	AG	1.244
49	AG	1.120
50	AG	1.213
51	AA	0.836
52	AG	1.073
53	AA	0.475
54	AG	0.806
55	AA	1.312
56	AA	-0.041
57	AA	1.403
58	AA	1.608
59	AA	1.335
60	AA	0.762
61	AA	1.995
62	AA	0.650
63	AA	1.055
64	AA	1.317
65	AA	0.601
66	AG	0.507
67	AA	-0.220
68	AA	-0.861
69	AA	-0.328
70	AA	0.257
71	AA	0.856
72	AA	1.624
73	AA	0.014
74	AG	-0.247
75	AA	0.168
76	AA	-0.482
77	AA	0.256
78	AA	-0.520
79	AG	0.180
80	AA	-0.009
81	AA	0.553
82	AA	1.364
83	AG	0.054
84	AG	0.843
85	AA	1.567
86	AA	1.727
87	AA	0.500
88	AA	1.028
89	AA	1.381
90	AA	0.085
91	AA	0.435
92	AA	1.137
93	AA	-0.622
94	AA	2.609
95	AA	2.743
96	AA	1.458
97	AA	1.478
98	AA	-0.183
99	AA	-0.015
100	AA	-0.171
101	AA	0.669
102	AA	0.194
103	AA	0.701
104	AG	0.069
105	AA	0.961
106	AA	0.905
107	AA	0.988
108	AA	0.870
109	AG	0.289
110	AA	1.091
111	AG	0.068
112	AA	-0.409
113	AA	-0.675
114	AA	-0.879
115	AA	0.014
116	AA	-0.090
117	AA	-0.148
118	AA	0.179
119	AA	0.136
120	AG	-0.520
121	AG	0.709
122	AA	0.280
123	AG	0.750
124	AA	1.631
125	AA	0.904
126	AG	0.210
127	AA	0.114
128	AA	1.670
129	AA	3.978
130	AA	0.298
131	AG	1.682
132	AA	0.113
133	AA	3.978
134	AG	0.773
135	AA	0.094
136	AA	3.978
137	AA	1.017
138	AG	1.049
139	AA	1.436
140	AA	2.284
141	AA	0.352
