# Supplementary material for: The Dantu blood group prevents parasite growth in vivo: Evidence from a controlled human malaria infection study
Source: eLife. 2023 Jun 13;12:e83874. doi: 10.7554/eLife.83874 (PMC10264070; doi:10.7554/eLife.83874)
Supplement: Table 3—source data 1. [file elife-83874-table3-data1.txt]

SubjectID	Dantu	G6PD (+202)	ABO	_-Thalassaemia	ATP2B4	Treated (1=treated; 0=not treated)	anti-schizont antibodies	Location of residence
1	AG	CC	O	Norm	AA	1	0.530546486	Kilifi_South
2	AG	CC	non-O	Het	AG	0	-0.239996001	Kilifi_North
3	GG	CC	O	Het	AG	0	1.122710228	Kilifi_South
4	AA	CC	O	Norm	AA	0	0.895747304	Kilifi_South
5	AA	CC	NA	Norm	GG	1	0.453682959	Kilifi_South
6	AA	CC	O	Het	AA	0	0.668607771	Kilifi_South
7	AA	CC	non-O	Norm	AG	0	0.685177624	Kilifi_South
8	AA	CC	O	Homo	GG	0	0.754656196	Kilifi_South
9	GG	TT	O	Het	GG	0	1.381263733	Kilifi_South
10	AA	TT	O	Het	GG	1	1.239233732	Kilifi_South
11	AA	TT	non-O	Het	GG	0	1.005165696	Kilifi_South
12	AA	CC	O	Het	AG	0	0.686927378	Kilifi_South
13	AA	CC	O	Norm	AG	1	0.756458879	Kilifi_South
14	GG	CC	non-O	Het	GG	0	0.870072722	Kilifi_South
15	AA	CC	O	Het	AG	1	1.331506133	Kilifi_South
16	AA	TT	O	Norm	AG	1	-0.23666057	Kilifi_North
17	AA	CC	non-O	Norm	GG	1	0.429571658	Kilifi_North
18	AA	CT	O	Het	AA	1	-1.010603786	Kilifi_North
19	AA	CC	non-O	Het	GG	1	-0.009311911	Kilifi_North
20	AA	TT	non-O	Het	AA	0	0.691891193	Kilifi_South
21	AA	CC	O	Norm	GG	0	0.705075681	Kilifi_South
22	AG	TT	O	Het	GG	0	1.801324844	Kilifi_South
23	AA	CC	non-O	Norm	GG	0	1.658005834	Kilifi_South
24	AA	TT	O	Het	GG	0	0.902655542	Kilifi_South
25	AA	CC	O	Het	GG	0	0.119797617	Kilifi_South
26	AA	CC	non-O	Het	AG	1	0.990504205	Kilifi_South
27	AA	CT	non-O	Norm	GG	1	-0.242866367	Kilifi_South
28	AA	CC	O	Homo	AG	0	1.198695183	Kilifi_South
29	AA	CC	NA	Het	AA	0	0.466136932	Kilifi_South
30	AA	CC	O	Het	GG	1	-0.411254227	Kilifi_North
31	AA	CC	non-O	Norm	AA	1	-0.216015801	Kilifi_North
32	AG	CC	O	Norm	GG	1	0.167220697	Kilifi_South
33	AA	CC	O	Het	AG	1	0.209784716	Kilifi_North
34	AA	CC	non-O	Het	GG	1	-0.354315341	Kilifi_North
35	AA	CC	O	Het	GG	1	0.783702433	Kilifi_North
36	AA	CC	O	Het	AG	1	-0.386857659	Kilifi_South
37	AA	CC	O	Homo	GG	0	1.445341945	Kilifi_South
38	AA	CC	O	Norm	AG	0	1.324148774	Kilifi_South
39	AG	CC	O	Norm	AG	0	1.624935746	Kilifi_South
40	AA	CT	non-O	Het	AG	0	1.940790534	Kilifi_South
41	AA	CT	O	NA	AG	0	1.018936992	Kilifi_South
42	AG	CC	non-O	Norm	AG	0	1.252903819	Kilifi_South
43	AG	CC	O	Het	AA	0	1.251478434	Kilifi_South
44	AA	CC	NA	Norm	GG	0	0.9655689	Kilifi_South
45	AA	CC	non-O	Het	GG	0	1.621643662	Kilifi_South
46	AA	CC	non-O	Het	AG	0	1.333621979	Kilifi_South
47	AA	CC	non-O	Homo	GG	0	1.3025105	Kilifi_South
48	AG	CC	O	Het	AG	0	1.244390845	Kilifi_South
49	AG	CC	non-O	Het	AG	0	1.120275021	Kilifi_South
50	AG	CC	O	Norm	GG	0	1.213488698	Kilifi_South
51	AA	CT	O	Homo	AG	0	0.836022854	Kilifi_South
52	AG	CC	O	Norm	AG	0	1.07288301	Kilifi_South
53	AA	CC	O	Norm	AG	0	0.475185812	Kilifi_South
54	AG	CC	O	Het	AG	0	0.806102157	Kilifi_South
55	AA	CC	O	Homo	GG	0	1.312220454	Kilifi_South
56	AA	CC	O	Homo	AG	0	-0.041385069	Kilifi_South
57	AA	TT	non-O	Het	GG	0	1.402547479	Kilifi_South
58	AA	TT	non-O	Het	GG	0	1.607846975	Kilifi_South
59	AA	CC	non-O	Homo	GG	1	1.334682226	Kilifi_South
60	AA	CC	O	Norm	GG	0	0.762479782	Kilifi_South
61	AA	CC	O	Het	GG	0	1.994740486	Kilifi_South
62	AA	CC	O	Het	GG	0	0.649532139	Kilifi_South
63	AA	TT	O	Homo	AG	0	1.055329084	Kilifi_South
64	AA	CC	non-O	Norm	AA	0	1.316864967	Kilifi_South
65	AA	CC	O	Het	AG	1	0.600842237	Kilifi_South
66	AG	CC	non-O	Het	GG	1	0.506541073	Kilifi_North
67	AA	CC	O	Norm	GG	1	-0.21972923	Kilifi_North
68	AA	CT	non-O	Het	AG	1	-0.860990942	Kilifi_North
69	AA	CC	O	Het	GG	1	-0.32803458	Kilifi_North
70	AA	CC	non-O	Norm	GG	1	0.257027477	Kilifi_North
71	AA	CC	non-O	Het	AA	1	0.855656445	Kilifi_North
72	AA	CC	non-O	Het	AG	1	1.624111056	Kilifi_North
73	AA	CC	O	Het	AG	1	0.014279904	Kilifi_North
74	AG	CC	O	Het	AG	1	-0.247192129	Kilifi_North
75	AA	CC	O	Norm	AG	1	0.16817233	Kilifi_North
76	AA	CC	non-O	Homo	GG	1	-0.482143015	Kilifi_North
77	AA	CC	O	Homo	AG	1	0.256124318	Kilifi_North
78	AA	CC	O	Het	GG	1	-0.520344496	Kilifi_North
79	AG	TT	non-O	Norm	AG	0	0.179859906	Kilifi_North
80	AA	CC	O	Het	AG	0	-0.008577993	Kilifi_North
81	AA	TT	non-O	Norm	GG	0	0.553446472	Kilifi_South
82	AA	CC	non-O	Het	AA	1	1.364471316	Kilifi_South
83	AG	CT	non-O	Homo	GG	1	0.054451842	Kilifi_South
84	AG	CC	non-O	Homo	AA	0	0.842960358	Kilifi_South
85	AA	CT	O	Het	GG	0	1.566714883	Kilifi_South
86	AA	CC	non-O	NA	GG	0	1.727249146	Kilifi_South
87	AA	CT	O	Homo	GG	0	0.500328779	Kilifi_South
88	AA	CC	O	Homo	AG	0	1.028097391	Kilifi_South
89	AA	CT	non-O	Het	AG	0	1.381263733	Ahero
90	AA	CC	O	Het	AG	1	0.084862366	Ahero
91	AA	CC	non-O	Norm	AG	0	0.435252249	Ahero
92	AA	TT	non-O	Norm	AG	0	1.13705039	Ahero
93	AA	CC	O	Norm	AA	1	-0.621937156	Ahero
94	AA	CC	non-O	Het	AA	0	2.60917902	Ahero
95	AA	CC	non-O	Het	AG	0	2.742634773	Ahero
96	AA	CC	O	Norm	AG	0	1.457904816	Ahero
97	AA	CT	non-O	Norm	AA	0	1.47786057	Ahero
98	AA	TT	O	Homo	AA	0	-0.182905242	Ahero
99	AA	CC	O	Het	AA	0	-0.015202281	Ahero
100	AA	CC	non-O	Het	GG	1	-0.171431005	Ahero
101	AA	CC	non-O	Het	GG	1	0.668897688	Ahero
102	AA	CC	non-O	Homo	AG	0	0.193644539	Ahero
103	AA	CC	non-O	Norm	AG	1	0.701259911	Ahero
104	AG	CC	non-O	Norm	AG	0	0.069241993	Kilifi_South
105	AA	CC	O	Norm	GG	0	0.960716426	Kilifi_South
106	AA	CC	O	Norm	AA	0	0.904966414	Kilifi_South
107	AA	CC	non-O	Het	AG	0	0.987666428	Kilifi_South
108	AA	CC	O	Het	GG	0	0.869750798	Kilifi_South
109	AG	CC	O	Norm	GG	0	0.288985044	Kilifi_South
110	AA	CC	non-O	Het	AG	0	1.090765119	Kilifi_South
111	AG	CC	non-O	Norm	AG	1	0.068216152	Kilifi_North
112	AA	CC	O	Norm	GG	1	-0.409439147	Kilifi_North
113	AA	CC	non-O	Norm	AG	1	-0.674786687	Kilifi_North
114	AA	CC	non-O	Het	AA	1	-0.879100978	Kilifi_North
115	AA	CC	non-O	Het	AG	1	0.013561817	Kilifi_North
116	AA	TT	O	Homo	GG	1	-0.089578435	Kilifi_North
117	AA	CC	non-O	Het	AG	1	-0.147667602	Kilifi_North
118	AA	CC	non-O	Het	GG	1	0.178915605	Kilifi_South
119	AA	CC	O	Norm	AG	1	0.136109993	Kilifi_North
120	AG	CC	non-O	Het	AG	1	-0.520344496	Kilifi_North
121	AG	CC	O	Norm	GG	0	0.709191501	Kilifi_South
122	AA	CT	O	Norm	GG	1	0.280370712	Kilifi_South
123	AG	CC	non-O	Norm	AG	0	0.750456035	Kilifi_South
124	AA	CC	O	Het	GG	0	1.630740047	Kilifi_South
125	AA	CT	O	Homo	AG	1	0.903645396	Kilifi_South
126	AG	CT	non-O	Het	GG	0	0.210402384	Kilifi_South
127	AA	CT	O	Norm	GG	1	0.113546185	Kilifi_South
128	AA	CT	O	Het	AA	0	1.670334101	Kilifi_South
129	AA	CT	non-O	Norm	GG	0	3.978336096	Kilifi_South
130	AA	CC	O	Het	GG	0	0.298452675	Kilifi_South
131	AG	CC	O	Norm	AG	0	1.682013869	Kilifi_South
132	AA	CC	O	Het	AG	0	0.113216326	Kilifi_South
133	AA	CC	non-O	Norm	AA	0	3.978336096	Kilifi_South
134	AG	CC	non-O	Homo	AA	0	0.773364484	Kilifi_South
135	AA	CC	non-O	Het	GG	1	0.093603477	Kilifi_South
136	AA	CC	non-O	Het	AG	1	3.978336096	Kilifi_North
137	AA	CC	non-O	Homo	GG	1	1.017478824	Kilifi_South
138	AG	CC	O	Norm	GG	0	1.048545122	Kilifi_South
139	AA	CC	non-O	Het	GG	0	1.43607235	Kilifi_South
140	AA	CC	O	Het	GG	0	2.284043312	Kilifi_South
141	AA	CC	non-O	NA	GG	0	0.351927757	Kilifi_South
