# Supplementary material for: The Dantu blood group prevents parasite growth in vivo: Evidence from a controlled human malaria infection study
Source: eLife. 2023 Jun 13;12:e83874. doi: 10.7554/eLife.83874 (PMC10264070; doi:10.7554/eLife.83874)
Supplement: Figure 4—source data 1. [file elife-83874-fig4-data1.txt]

SubjectID	Dantu	Phenotypes	Maximum_parasitaemia	Median_parasitaemia
1	AG	suscept	104.238	25.352
2	AG	chronic	0.051	0.003
3	GG	chronic	2.757	0.003
4	AA	chronic	20.605	0.003
5	AA	suscept	65.274	0.501
6	AA	PCR_neg	0.003	0.003
7	AA	chronic	1.377	0.003
8	AA	chronic	3.280	0.003
9	GG	chronic	1.584	0.003
10	AA	suscept	214.231	0.646
11	AA	PCR_neg	0.003	0.003
12	AA	chronic	2.451	0.003
13	AA	suscept	72.583	0.429
14	GG	PCR_neg	0.003	0.003
15	AA	suscept	53.134	0.873
16	AA	suscept	73.360	0.383
17	AA	febrile	84.715	1.036
18	AA	febrile	131.140	3.256
19	AA	febrile	1097.606	1.427
20	AA	chronic	1.411	0.003
21	AA	chronic	10.945	0.003
22	AG	chronic	0.452	0.003
23	AA	chronic	3.040	0.003
24	AA	chronic	0.189	0.003
25	AA	chronic	2.107	0.003
26	AA	febrile	77.769	0.259
27	AA	suscept	94.327	1.295
28	AA	PCR_neg	0.003	0.003
29	AA	chronic	4.551	0.003
30	AA	febrile	217.712	1.275
31	AA	suscept	267.485	1.398
32	AG	suscept	138.190	0.421
33	AA	febrile	210.084	0.137
34	AA	suscept	480.423	0.138
35	AA	suscept	71.822	0.820
36	AA	febrile	2751.965	5.199
37	AA	chronic	1.498	0.003
38	AA	chronic	0.136	0.003
39	AG	PCR_neg	0.003	0.003
40	AA	PCR_neg	0.003	0.003
41	AA	chronic	1.136	0.003
42	AG	PCR_neg	0.003	0.003
43	AG	PCR_neg	0.003	0.003
44	AA	PCR_neg	0.003	0.003
45	AA	PCR_neg	0.003	0.003
46	AA	chronic	4.760	0.003
47	AA	PCR_neg	0.003	0.003
48	AG	chronic	0.727	0.003
49	AG	chronic	1.757	0.003
50	AG	chronic	3.663	0.003
51	AA	chronic	0.537	0.003
52	AG	PCR_neg	0.003	0.003
53	AA	PCR_neg	0.003	0.003
54	AG	PCR_neg	0.003	0.003
55	AA	PCR_neg	0.003	0.003
56	AA	PCR_neg	0.003	0.003
57	AA	chronic	43.805	0.003
58	AA	PCR_neg	0.003	0.003
59	AA	suscept	146.274	0.003
60	AA	chronic	1.278	0.003
61	AA	chronic	6.123	0.003
62	AA	chronic	89.170	0.003
63	AA	chronic	7.448	0.003
64	AA	chronic	6.766	0.003
65	AA	suscept	503.818	0.003
66	AG	febrile	108.719	0.003
67	AA	febrile	323.323	0.003
68	AA	febrile	820.546	0.082
69	AA	febrile	109.987	0.003
70	AA	febrile	113.416	0.281
71	AA	febrile	1894.026	0.003
72	AA	suscept	160.825	0.003
73	AA	suscept	6523.749	0.189
74	AG	suscept	395.078	0.003
75	AA	suscept	142.674	0.003
76	AA	febrile	5909.645	0.355
77	AA	suscept	2380.594	0.003
78	AA	suscept	100.527	0.003
79	AG	PCR_neg	0.003	0.003
80	AA	PCR_neg	0.003	0.003
81	AA	PCR_neg	0.003	0.003
82	AA	suscept	176.020	0.003
83	AG	suscept	151.674	0.003
84	AG	chronic	15.966	0.003
85	AA	PCR_neg	0.003	0.003
86	AA	PCR_neg	0.003	0.003
87	AA	PCR_neg	0.003	0.003
88	AA	PCR_neg	0.003	0.003
89	AA	PCR_neg	0.003	0.003
90	AA	suscept	3854.914	0.003
91	AA	PCR_neg	0.003	0.003
92	AA	chronic	368.143	0.057
93	AA	febrile	6195.119	9.602
94	AA	chronic	184.813	0.214
95	AA	PCR_neg	0.003	0.003
96	AA	chronic	96.184	0.003
97	AA	chronic	0.059	0.003
98	AA	chronic	19.898	0.003
99	AA	chronic	0.010	0.003
100	AA	suscept	5419.271	0.003
101	AA	suscept	547.853	0.463
102	AA	chronic	14.678	0.021
103	AA	suscept	444.638	1.255
104	AG	chronic	0.336	0.003
105	AA	chronic	0.022	0.003
106	AA	chronic	0.005	0.003
107	AA	chronic	0.013	0.003
108	AA	chronic	0.240	0.003
109	AG	chronic	0.019	0.003
110	AA	PCR_neg	0.003	0.003
111	AG	febrile	410.775	0.797
112	AA	febrile	6097.141	3.980
113	AA	febrile	8561.126	2.904
114	AA	febrile	1638.219	0.161
115	AA	suscept	1317.055	0.003
116	AA	suscept	3911.549	0.003
117	AA	febrile	384.718	0.003
118	AA	febrile	1862.754	0.137
119	AA	febrile	1810.084	1.427
120	AG	febrile	130.242	0.140
121	AG	chronic	141.120	0.003
122	AA	febrile	4849.973	0.003
123	AG	PCR_neg	0.003	0.003
124	AA	PCR_neg	0.003	0.003
125	AA	suscept	2385.101	0.840
126	AG	chronic	0.713	0.003
127	AA	febrile	5411.966	1.107
128	AA	PCR_neg	0.003	0.003
129	AA	PCR_neg	0.003	0.003
130	AA	chronic	96.689	0.003
131	AG	chronic	10.035	0.003
132	AA	chronic	456.011	0.039
133	AA	PCR_neg	0.003	0.003
134	AG	chronic	202.047	0.003
135	AA	febrile	9693.896	0.003
136	AA	suscept	2174.085	0.003
137	AA	suscept	1714.393	0.003
138	AG	chronic	0.602	0.003
139	AA	chronic	0.020	0.003
140	AA	chronic	457.497	0.003
141	AA	chronic	2.614	0.003
