# Supplementary material for: The Dantu blood group prevents parasite growth in vivo: Evidence from a controlled human malaria infection study
Source: eLife. 2023 Jun 13;12:e83874. doi: 10.7554/eLife.83874 (PMC10264070; doi:10.7554/eLife.83874)
Supplement: Figure 5—source data 1. [file elife-83874-fig5-data1.txt]

SubjectID	Dantu	G6PD (+202)	ABO	⍺-Thalassaemia	ATP2B4	Time to treatment	Treated (1=treated; 0=not treated)
1	AG	CC	O	Norm	AA	12.5	1
2	AG	CC	non-O	Het	AG	22	0
3	GG	CC	O	Het	AG	22	0
4	AA	CC	O	Norm	AA	22	0
5	AA	CC	Undetermined	Norm	GG	18.5	1
6	AA	CC	O	Het	AA	22	0
7	AA	CC	non-O	Norm	AG	22	0
8	AA	CC	O	Homo	GG	22	0
9	GG	TT	O	Het	GG	22	0
10	AA	TT	O	Het	GG	17.5	1
11	AA	TT	non-O	Het	GG	22	0
12	AA	CC	O	Het	AG	22	0
13	AA	CC	O	Norm	AG	18.5	1
14	GG	CC	non-O	Het	GG	22	0
15	AA	CC	O	Het	AG	13.5	1
16	AA	TT	O	Norm	AG	16.5	1
17	AA	CC	non-O	Norm	GG	13.5	1
18	AA	CT	O	Het	AA	11.5	1
19	AA	CC	non-O	Het	GG	14.5	1
20	AA	TT	non-O	Het	AA	22	0
21	AA	CC	O	Norm	GG	22	0
22	AG	TT	O	Het	GG	22	0
23	AA	CC	non-O	Norm	GG	22	0
24	AA	TT	O	Het	GG	22	0
25	AA	CC	O	Het	GG	22	0
26	AA	CC	non-O	Het	AG	19.5	1
27	AA	CT	non-O	Norm	GG	14.5	1
28	AA	CC	O	Homo	AG	22	0
29	AA	CC	non-Onon-O	Het	AA	22	0
30	AA	CC	O	Het	GG	13.5	1
31	AA	CC	non-O	Norm	AA	13.5	1
32	AG	CC	O	Norm	GG	14.5	1
33	AA	CC	O	Het	AG	16.5	1
34	AA	CC	non-O	Het	GG	17.5	1
35	AA	CC	O	Het	GG	13.5	1
36	AA	CC	O	Het	AG	13.5	1
37	AA	CC	O	Homo	GG	22	0
38	AA	CC	O	Norm	AG	22	0
39	AG	CC	O	Norm	AG	22	0
40	AA	CT	non-O	Het	AG	22	0
41	AA	CT	O	NA	AG	22	0
42	AG	CC	non-O	Norm	AG	22	0
43	AG	CC	O	Het	AA	22	0
44	AA	CC	Undetermined	Norm	GG	22	0
45	AA	CC	non-O	Het	GG	22	0
46	AA	CC	non-O	Het	AG	22	0
47	AA	CC	non-O	Homo	GG	22	0
48	AG	CC	O	Het	AG	22	0
49	AG	CC	non-O	Het	AG	22	0
50	AG	CC	O	Norm	GG	22	0
51	AA	CT	O	Homo	AG	22	0
52	AG	CC	O	Norm	AG	22	0
53	AA	CC	O	Norm	AG	22	0
54	AG	CC	O	Het	AG	22	0
55	AA	CC	O	Homo	GG	22	0
56	AA	CC	O	Homo	AG	22	0
57	AA	TT	non-O	Het	GG	22	0
58	AA	TT	non-O	Het	GG	22	0
59	AA	CC	non-O	Homo	GG	13	1
60	AA	CC	O	Norm	GG	22	0
61	AA	CC	O	Het	GG	22	0
62	AA	CC	O	Het	GG	22	0
63	AA	TT	O	Homo	AG	22	0
64	AA	CC	non-O	Norm	AA	22	0
65	AA	CC	O	Het	AG	18	1
66	AG	CC	non-O	Het	GG	13	1
67	AA	CC	O	Norm	GG	13	1
68	AA	CT	non-O	Het	AG	13	1
69	AA	CC	O	Het	GG	17	1
70	AA	CC	non-O	Norm	GG	14.5	1
71	AA	CC	non-O	Het	AA	14.5	1
72	AA	CC	non-O	Het	AG	19.5	1
73	AA	CC	O	Het	AG	16.5	1
74	AG	CC	O	Het	AG	13.5	1
75	AA	CC	O	Norm	AG	13.5	1
76	AA	CC	non-O	Homo	GG	13	1
77	AA	CC	O	Homo	AG	13	1
78	AA	CC	O	Het	GG	14.5	1
79	AG	TT	non-O	Norm	AG	22	0
80	AA	CC	O	Het	AG	22	0
81	AA	TT	non-O	Norm	GG	22	0
82	AA	CC	non-O	Het	AA	14.5	1
83	AG	CT	non-O	Homo	GG	18.5	1
84	AG	CC	non-O	Homo	AA	22	0
85	AA	CT	O	Het	GG	22	0
86	AA	CC	non-O	NA	GG	22	0
87	AA	CT	O	Homo	GG	22	0
88	AA	CC	O	Homo	AG	22	0
89	AA	CT	non-O	Het	AG	22	0
90	AA	CC	O	Het	AG	21	1
91	AA	CC	non-O	Norm	AG	22	0
92	AA	TT	non-O	Norm	AG	22	0
93	AA	CC	O	Norm	AA	16.5	1
94	AA	CC	non-O	Het	AA	22	0
95	AA	CC	non-O	Het	AG	22	0
96	AA	CC	O	Norm	AG	22	0
97	AA	CT	non-O	Norm	AA	22	0
98	AA	TT	O	Homo	AA	22	0
99	AA	CC	O	Het	AA	22	0
100	AA	CC	non-O	Het	GG	21	1
101	AA	CC	non-O	Het	GG	18	1
102	AA	CC	non-O	Homo	AG	22	0
103	AA	CC	non-O	Norm	AG	16.5	1
104	AG	CC	non-O	Norm	AG	22	0
105	AA	CC	O	Norm	GG	22	0
106	AA	CC	O	Norm	AA	22	0
107	AA	CC	non-O	Het	AG	22	0
108	AA	CC	O	Het	GG	22	0
109	AG	CC	O	Norm	GG	22	0
110	AA	CC	non-O	Het	AG	22	0
111	AG	CC	non-O	Norm	AG	16.5	1
112	AA	CC	O	Norm	GG	15.5	1
113	AA	CC	non-O	Norm	AG	15.5	1
114	AA	CC	non-O	Het	AA	15.5	1
115	AA	CC	non-O	Het	AG	17.5	1
116	AA	TT	O	Homo	GG	18.5	1
117	AA	CC	non-O	Het	AG	14.5	1
118	AA	CC	non-O	Het	GG	15	1
119	AA	CC	O	Norm	AG	16.5	1
120	AG	CC	non-O	Het	AG	15	1
121	AG	CC	O	Norm	GG	22	0
122	AA	CT	O	Norm	GG	21	1
123	AG	CC	non-O	Norm	AG	22	0
124	AA	CC	O	Het	GG	22	0
125	AA	CT	O	Homo	AG	21	1
126	AG	CT	non-O	Het	GG	22	0
127	AA	CT	O	Norm	GG	17.5	1
128	AA	CT	O	Het	AA	22	0
129	AA	CT	non-O	Norm	GG	22	0
130	AA	CC	O	Het	GG	22	0
131	AG	CC	O	Norm	AG	22	0
132	AA	CC	O	Het	AG	22	0
133	AA	CC	non-O	Norm	AA	22	0
134	AG	CC	non-O	Homo	AA	22	0
135	AA	CC	non-O	Het	GG	18.5	1
136	AA	CC	non-O	Het	AG	21	1
137	AA	CC	non-O	Homo	GG	21	1
138	AG	CC	O	Norm	GG	22	0
139	AA	CC	non-O	Het	GG	22	0
140	AA	CC	O	Het	GG	22	0
141	AA	CC	non-O	NA	GG	22	0
