# Supplementary material for: The Dantu blood group prevents parasite growth in vivo: Evidence from a controlled human malaria infection study
Source: eLife. 2023 Jun 13;12:e83874. doi: 10.7554/eLife.83874 (PMC10264070; doi:10.7554/eLife.83874)
Supplement: Figure 5—source data 2. [file elife-83874-fig5-data2.txt]

SubjectID	Dantu	G6PD (+202)	ABO	⍺-Thalassaemia	ATP2B4	Time to treatment	Treated (1=treated; 0=not treated)	anti-schizont antibodies	Location of residence						Overall comparison across genotype groups
1	AG	CC	O	Norm	AA	12.5	1	0.531	Kilifi_South					Variant	Hazard ratio	95% - CI	P-value
2	AG	CC	non-O	Het	AG	22	0	-0.240	Kilifi_North					Dantu	0.34	0.15 - 0.77	0.010
3	GG	CC	O	Het	AG	22	0	1.123	Kilifi_South					G6PD +202	0.77	0.49 - 1.20	0.242
4	AA	CC	O	Norm	AA	22	0	0.896	Kilifi_South					ABO	0.69	0.40 - 1.19	0.185
5	AA	CC	Undetermined	Norm	GG	18.5	1	0.454	Kilifi_South					ATP2B4	0.97	0.63 - 1.49	0.877
6	AA	CC	O	Het	AA	22	0	0.669	Kilifi_South
7	AA	CC	non-O	Norm	AG	22	0	0.685	Kilifi_South
8	AA	CC	O	Homo	GG	22	0	0.755	Kilifi_South
9	GG	TT	O	Het	GG	22	0	1.381	Kilifi_South
10	AA	TT	O	Het	GG	17.5	1	1.239	Kilifi_South
11	AA	TT	non-O	Het	GG	22	0	1.005	Kilifi_South
12	AA	CC	O	Het	AG	22	0	0.687	Kilifi_South
13	AA	CC	O	Norm	AG	18.5	1	0.756	Kilifi_South
14	GG	CC	non-O	Het	GG	22	0	0.870	Kilifi_South
15	AA	CC	O	Het	AG	13.5	1	1.332	Kilifi_South
16	AA	TT	O	Norm	AG	16.5	1	-0.237	Kilifi_North
17	AA	CC	non-O	Norm	GG	13.5	1	0.430	Kilifi_North
18	AA	CT	O	Het	AA	11.5	1	-1.011	Kilifi_North
19	AA	CC	non-O	Het	GG	14.5	1	-0.009	Kilifi_North
20	AA	TT	non-O	Het	AA	22	0	0.692	Kilifi_South
21	AA	CC	O	Norm	GG	22	0	0.705	Kilifi_South
22	AG	TT	O	Het	GG	22	0	1.801	Kilifi_South
23	AA	CC	non-O	Norm	GG	22	0	1.658	Kilifi_South
24	AA	TT	O	Het	GG	22	0	0.903	Kilifi_South
25	AA	CC	O	Het	GG	22	0	0.120	Kilifi_South
26	AA	CC	non-O	Het	AG	19.5	1	0.991	Kilifi_South
27	AA	CT	non-O	Norm	GG	14.5	1	-0.243	Kilifi_South
28	AA	CC	O	Homo	AG	22	0	1.199	Kilifi_South
29	AA	CC	non-Onon-O	Het	AA	22	0	0.466	Kilifi_South
30	AA	CC	O	Het	GG	13.5	1	-0.411	Kilifi_North
31	AA	CC	non-O	Norm	AA	13.5	1	-0.216	Kilifi_North
32	AG	CC	O	Norm	GG	14.5	1	0.167	Kilifi_South
33	AA	CC	O	Het	AG	16.5	1	0.210	Kilifi_North
34	AA	CC	non-O	Het	GG	17.5	1	-0.354	Kilifi_North
35	AA	CC	O	Het	GG	13.5	1	0.784	Kilifi_North
36	AA	CC	O	Het	AG	13.5	1	-0.387	Kilifi_South
37	AA	CC	O	Homo	GG	22	0	1.445	Kilifi_South
38	AA	CC	O	Norm	AG	22	0	1.324	Kilifi_South
39	AG	CC	O	Norm	AG	22	0	1.625	Kilifi_South
40	AA	CT	non-O	Het	AG	22	0	1.941	Kilifi_South
41	AA	CT	O	NA	AG	22	0	1.019	Kilifi_South
42	AG	CC	non-O	Norm	AG	22	0	1.253	Kilifi_South
43	AG	CC	O	Het	AA	22	0	1.251	Kilifi_South
44	AA	CC	Undetermined	Norm	GG	22	0	0.966	Kilifi_South
45	AA	CC	non-O	Het	GG	22	0	1.622	Kilifi_South
46	AA	CC	non-O	Het	AG	22	0	1.334	Kilifi_South
47	AA	CC	non-O	Homo	GG	22	0	1.303	Kilifi_South
48	AG	CC	O	Het	AG	22	0	1.244	Kilifi_South
49	AG	CC	non-O	Het	AG	22	0	1.120	Kilifi_South
50	AG	CC	O	Norm	GG	22	0	1.213	Kilifi_South
51	AA	CT	O	Homo	AG	22	0	0.836	Kilifi_South
52	AG	CC	O	Norm	AG	22	0	1.073	Kilifi_South
53	AA	CC	O	Norm	AG	22	0	0.475	Kilifi_South
54	AG	CC	O	Het	AG	22	0	0.806	Kilifi_South
55	AA	CC	O	Homo	GG	22	0	1.312	Kilifi_South
56	AA	CC	O	Homo	AG	22	0	-0.041	Kilifi_South
57	AA	TT	non-O	Het	GG	22	0	1.403	Kilifi_South
58	AA	TT	non-O	Het	GG	22	0	1.608	Kilifi_South
59	AA	CC	non-O	Homo	GG	13	1	1.335	Kilifi_South
60	AA	CC	O	Norm	GG	22	0	0.762	Kilifi_South
61	AA	CC	O	Het	GG	22	0	1.995	Kilifi_South
62	AA	CC	O	Het	GG	22	0	0.650	Kilifi_South
63	AA	TT	O	Homo	AG	22	0	1.055	Kilifi_South
64	AA	CC	non-O	Norm	AA	22	0	1.317	Kilifi_South
65	AA	CC	O	Het	AG	18	1	0.601	Kilifi_South
66	AG	CC	non-O	Het	GG	13	1	0.507	Kilifi_North
67	AA	CC	O	Norm	GG	13	1	-0.220	Kilifi_North
68	AA	CT	non-O	Het	AG	13	1	-0.861	Kilifi_North
69	AA	CC	O	Het	GG	17	1	-0.328	Kilifi_North
70	AA	CC	non-O	Norm	GG	14.5	1	0.257	Kilifi_North
71	AA	CC	non-O	Het	AA	14.5	1	0.856	Kilifi_North
72	AA	CC	non-O	Het	AG	19.5	1	1.624	Kilifi_North
73	AA	CC	O	Het	AG	16.5	1	0.014	Kilifi_North
74	AG	CC	O	Het	AG	13.5	1	-0.247	Kilifi_North
75	AA	CC	O	Norm	AG	13.5	1	0.168	Kilifi_North
76	AA	CC	non-O	Homo	GG	13	1	-0.482	Kilifi_North
77	AA	CC	O	Homo	AG	13	1	0.256	Kilifi_North
78	AA	CC	O	Het	GG	14.5	1	-0.520	Kilifi_North
79	AG	TT	non-O	Norm	AG	22	0	0.180	Kilifi_North
80	AA	CC	O	Het	AG	22	0	-0.009	Kilifi_North
81	AA	TT	non-O	Norm	GG	22	0	0.553	Kilifi_South
82	AA	CC	non-O	Het	AA	14.5	1	1.364	Kilifi_South
83	AG	CT	non-O	Homo	GG	18.5	1	0.054	Kilifi_South
84	AG	CC	non-O	Homo	AA	22	0	0.843	Kilifi_South
85	AA	CT	O	Het	GG	22	0	1.567	Kilifi_South
86	AA	CC	non-O	NA	GG	22	0	1.727	Kilifi_South
87	AA	CT	O	Homo	GG	22	0	0.500	Kilifi_South
88	AA	CC	O	Homo	AG	22	0	1.028	Kilifi_South
89	AA	CT	non-O	Het	AG	22	0	1.381	Ahero
90	AA	CC	O	Het	AG	21	1	0.085	Ahero
91	AA	CC	non-O	Norm	AG	22	0	0.435	Ahero
92	AA	TT	non-O	Norm	AG	22	0	1.137	Ahero
93	AA	CC	O	Norm	AA	16.5	1	-0.622	Ahero
94	AA	CC	non-O	Het	AA	22	0	2.609	Ahero
95	AA	CC	non-O	Het	AG	22	0	2.743	Ahero
96	AA	CC	O	Norm	AG	22	0	1.458	Ahero
97	AA	CT	non-O	Norm	AA	22	0	1.478	Ahero
98	AA	TT	O	Homo	AA	22	0	-0.183	Ahero
99	AA	CC	O	Het	AA	22	0	-0.015	Ahero
100	AA	CC	non-O	Het	GG	21	1	-0.171	Ahero
101	AA	CC	non-O	Het	GG	18	1	0.669	Ahero
102	AA	CC	non-O	Homo	AG	22	0	0.194	Ahero
103	AA	CC	non-O	Norm	AG	16.5	1	0.701	Ahero
104	AG	CC	non-O	Norm	AG	22	0	0.069	Kilifi_South
105	AA	CC	O	Norm	GG	22	0	0.961	Kilifi_South
106	AA	CC	O	Norm	AA	22	0	0.905	Kilifi_South
107	AA	CC	non-O	Het	AG	22	0	0.988	Kilifi_South
108	AA	CC	O	Het	GG	22	0	0.870	Kilifi_South
109	AG	CC	O	Norm	GG	22	0	0.289	Kilifi_South
110	AA	CC	non-O	Het	AG	22	0	1.091	Kilifi_South
111	AG	CC	non-O	Norm	AG	16.5	1	0.068	Kilifi_North
112	AA	CC	O	Norm	GG	15.5	1	-0.409	Kilifi_North
113	AA	CC	non-O	Norm	AG	15.5	1	-0.675	Kilifi_North
114	AA	CC	non-O	Het	AA	15.5	1	-0.879	Kilifi_North
115	AA	CC	non-O	Het	AG	17.5	1	0.014	Kilifi_North
116	AA	TT	O	Homo	GG	18.5	1	-0.090	Kilifi_North
117	AA	CC	non-O	Het	AG	14.5	1	-0.148	Kilifi_North
118	AA	CC	non-O	Het	GG	15	1	0.179	Kilifi_South
119	AA	CC	O	Norm	AG	16.5	1	0.136	Kilifi_North
120	AG	CC	non-O	Het	AG	15	1	-0.520	Kilifi_North
121	AG	CC	O	Norm	GG	22	0	0.709	Kilifi_South
122	AA	CT	O	Norm	GG	21	1	0.280	Kilifi_South
123	AG	CC	non-O	Norm	AG	22	0	0.750	Kilifi_South
124	AA	CC	O	Het	GG	22	0	1.631	Kilifi_South
125	AA	CT	O	Homo	AG	21	1	0.904	Kilifi_South
126	AG	CT	non-O	Het	GG	22	0	0.210	Kilifi_South
127	AA	CT	O	Norm	GG	17.5	1	0.114	Kilifi_South
128	AA	CT	O	Het	AA	22	0	1.670	Kilifi_South
129	AA	CT	non-O	Norm	GG	22	0	3.978	Kilifi_South
130	AA	CC	O	Het	GG	22	0	0.298	Kilifi_South
131	AG	CC	O	Norm	AG	22	0	1.682	Kilifi_South
132	AA	CC	O	Het	AG	22	0	0.113	Kilifi_South
133	AA	CC	non-O	Norm	AA	22	0	3.978	Kilifi_South
134	AG	CC	non-O	Homo	AA	22	0	0.773	Kilifi_South
135	AA	CC	non-O	Het	GG	18.5	1	0.094	Kilifi_South
136	AA	CC	non-O	Het	AG	21	1	3.978	Kilifi_North
137	AA	CC	non-O	Homo	GG	21	1	1.017	Kilifi_South
138	AG	CC	O	Norm	GG	22	0	1.049	Kilifi_South
139	AA	CC	non-O	Het	GG	22	0	1.436	Kilifi_South
140	AA	CC	O	Het	GG	22	0	2.284	Kilifi_South
141	AA	CC	non-O	NA	GG	22	0	0.352	Kilifi_South
